# Supplementary material for: Agonistic CD27 antibody potency is determined by epitope-dependent receptor clustering augmented through Fc-engineering
Source: Commun Biol. 2022 Mar 14;5:229. doi: 10.1038/s42003-022-03182-6 (PMC8921514; doi:10.1038/s42003-022-03182-6)
Supplement: Supplementary file 4 — Supplementary Data 1 [file 42003_2022_3182_MOESM4_ESM.xlsx]

## Sheet: Figure 1
Fig. 1b
		Control mice												Anti-mCTLA-4 mice												Anti-mCD27 mice												Combination mice
		1	7	8	4	10	1	2	3	4	5			6	7	8	9	10	1	2	3	4	5			1	2	3	4	5	1	2	3	4	5			1	2	3	2+4	5	1	2	3	4	5
days post tumour inoculation	3	15.92	16.13	25.78	19.01	11.16	20.4984	16.1268	16.5649	11.18	13.26		3	17.08	11.89	25.47	20.03	27.09	26.01	16.4274	14.555	13.2518	5.5696		3	8.96	10.66	16.85	22.47	27.98	15.8682	5.0625	8.2369	0	17.7973		3	14.85	11.9	6.3	8.41	16.81	9.2416	13.1752	25.242	13.3038	20.8849
	5	19.15	16.7281	26.9459	21.16	14.2884	23.1626	20.8656	19.36	13.9576	14.9902		5	21.7877	15.7611	25.935	23.976	30.0604	32.8329	15.7509	18.3933	18.0288	13.9129		5	11.0896	21.0684	13.596	23.5644	27.4924	29.756	12.4816	20.3794	7.5341	26.779		5	19.0188	21.3775	20.4428	22.4196	29.1312	11.4921	29.6286	28.2336	15.254	27.8256
	7	33.488	28.234	32.0352	44.975	24.2149	26.292	37.84	27.4108	30.6681	28.1987		7	31.808	36.4384	28.2764	25.8726	27.9279	47.1969	26.1918	30.0529	23.075	16.3541		7	22.2156	25.9557	20.8954	30.915	37.2225	38.9358	22.074	24.8912	22.7668	46.8149		7	27.8616	36.1522	28.05	33.9948	48.4136	23.12	31.104	34.0356	29.5328	35.5216
	10	53.244	37.6745	54.4362	52.767	36.9222	42.3108	48.9648	79.9614	43.492	36.9432		10	58.2478	57.6188	41.2555	58.788	31.0086	74.5272	63.8583	48.18	38.6724	37.8681		10	37.275	47.561	39.8019	69.4848	59.262	75.8708	57.5949	59.1855	40.908	80.2944		10	53.2584	51.0952	39.4902	41.3922	63.784	51.1912	44.6732	47.7347	51.6383	53.5824
	12	86.9792	59.394	49.335	53.664	62.6428	70.4004	81.6586	100.672	50.2266	61.952		12	80.4908	72.7012	60.97	82.2198	28.5076	99.9908	81.3906	109.942	41.5305	69.7225		12	88.8501	50.3006	55.8012	86.216	78.4098	91.143	96.5133	60.9235	73.3596	106.713		12	58.2464	54.7224	57.2088	61.1156	70.1376	64.1393	60.4696	71.8297	83.3331	52.4392
	13	97.8775	61.7652	80.5	65.786	65.0826	80.0654	99.6475	170.429	71.2485	74.1694		13	87.1911	84.4179	76.1032	97.104	23.2416	133.197	108.262	172.502	66.7182	84.4561		13	69.064	56.5728	76.3828	104.452	82.48	113.985	150.953	80.2251	114.058	111.413		13	72.9648	60.812	59.6743	67.0617	101.941	90.8995	87.599	91.6363	91.5078	73.332
	17	166.213	102.514	67.452	103.831	112.927	132.64	151.475	252.416	86.4864	98.196		17	122.395	103.103	109.377	133.515	22.9568	165.609	110.405	173.993	118.657	90.9664		17	76.146	47.8155	60.2176	152.776	93.661	99.3168	237.336	110.676	128.264	127.26		17	63.4262	80.7331	46.0793	71.3691	173.503	123.206	128.29	97.1584	109.057	66.281
	19	225.513	144.827	104.946	140.493	186.534	178.571	273.448		102.126	136.717		19	144.821	126.42	163.834	218.726	24.5106	161.272	136.85	227.383	144.14	92.7369		19	73.4734	52.39	65.61	223.998	122.822	127.201		140.041	152.794	129.105		19	59.513	48.5818	28.7506	86.328	222.595	147.882	161.057	106.938	111.437	61.9164
	21		158.413	105.122	177.122	239.902	224.187			134.328	194.906		21	145.581	141.133	229.429		28.5069	166.536	126.57		218.566	103.836		21	108.884	55.38	66.9124		130.764	145.717		180.638	219.791	137.309		21	39.69	51.8809	27.1954	68.2682		149.756	170.957	95.656	136.05	54.6975
	24		241.469	170.55	222.295					185.286	255.635		24	195.952	157.281			32.6041	226.93	109.342			125.44		24	101.5	50.5521	73.6766		177.81	178.792		227.327		113.181		24	35.5216	54.0373	18.5761	80.4096		170.951	238.904	78.792	136.527	37.2876
	26			195.231						231.785			26		186.598			28.4382		120.492			128.822		26	87.165	78.3293	64.5636		251.965	190.045				113.06		26	32.3162	39.485	13.8736	90.2615		176.74		85.3722	143.561	21.2521
	28			236.869									28		203.174			0		92.6117			142.677		28	57.816	72.7578	51.5221			223.618				130.665		28	22.6629	14.6689	0	59.88		195.873		97.405	138.748	10.4329
	32												32					0		171.195			183.938		32	56.98	99.8491	83.0907							183.938		32	20.425	0	0	91.648		202.767		107.848	172.109	6.9696
	33												33					0		161.303			198.743		33	72.3384	107.823	99.6625							242.315		33	0	0	0	127.921		278.297		120.861	170.1	0
	35												35					0		225.692			242.309		35	83.0063	137.259	116.144									35	0	0	0	152.029				153.258	190.874	0
	38												38					0							38	85.2815	199.585	142.224									38	0	0	0	190.293				219.681	202.477	0
	40												40					0							40	103.194		172.49									40	0	0	0	225.458				255.936	273.526	0
	42												42					0							42	125.966		214.696									42	0	0	0
	45												45					0							45												45
Fig. 1c
		Control				Anti-mCTLA-4				Anti-mCD27				Combination
days post tumour inoculation	21	1		days post tumour inoculation	24	1		days post tumour inoculation	28	1		days post tumour inoculation	33	1
	19	1			35	1			17	1			24	1
	17	1			19	1			24	1			38	1
	26	1			21	1			21	1			38	1
	24	1			35	1			33	1			50	0
	19	1			24	1			49	1			60	0
	24	1			28	1			38	1			60	0
	28	1			21	1			43	1			60	0
	24	1			19	1			19	1			40	1
	21	1			60	0			26	1			19	1
Fig. 1d						Fig. 1e						Fig. 1f						Fig. 1h				Fig. 1i
	Control	Anti-mCTLA-4	Anti-mCD27	Combination			Control	Anti-mCTLA-4	Anti-mCD27	Combination		ratio of CD8/Tregs (%)	Control	Anti-mCTLA-4	Anti-mCD27	Combination			Control	Anti-mCD27			Control	Anti-mCD27	Control	Anti-mCD27	Control	Anti-mCD27	Control	Anti-mCD27
Treg (% of CD4+)	55.86	35.4	24.19	24.72		%CD8+ (of CD3+)	68.2	74.93	59.58	47.06			1.22091	2.11667	2.463	1.90372		%F4/80hi cells in CD11b+ gate	33.41	69.5		MFI	9319.3	7726.78	14174.7	11835.5	14904.6	13319.6	15142.6	31612.2
	52.96	22.39	59.06	14.9			61.43	37.98	89.06	76.28			1.15993	1.69629	1.50796	5.11946			51.99	75.22			11181.2	6566.67	16754.4	10935.7	15113.7	11541.8	12086.7	25719.5
	48.56	49.39	41.68	26.02			44.14	65.16	64.35	78.54			0.908979	1.3193	1.54391	3.01845			16.97	88.44			6932.26	6241.67	17803.5	10263.6	16184.3	12309.9	16185.3	32456.1
	44.01	22.5	43.52	14.75			42.85	66.09	88.12	79.69			0.973642	2.93733	2.02482	5.40271			31.96	78.46			8037.86	7377.06	14710.7		13128.9		16216.5	28837.1
	52.9	19.31	56.09	34.06			54.82	30.44	80.35	88.29			1.03629	1.57639	1.43252	2.59219			41.03	83.77			6697.3	8137.59	12055.1		10546		12112.9	33725.4
	42.01	19.84	36.33	27.89			40.53	44.2	73.78	58.44			1.00148	2.39307	2.07015	2.20528				71.14				9198.22						28695.8
	26.87	27.94	44.07	36.51			48.45	62.36	90.21	80.61			1.96552	2.52572	2.1499	2.19526			31.02	72
	36.47	28.35	58.95	11.12			49.57	54.02	80.19	80.07			1.40544	2.05165	1.40487	7.13636			48.95	51.52
	47.57	29.37	40.13	17.24			49.04	50.8	90.07	47.57			1.08113	1.89411	2.33766	2.93099			57.55	58.46
	51.57	27.76	34.6	4.35			25.22	58.2	81.84	84.42			0.529943	2.26107	2.42777	18.4323			31.93	81.75
	46.86	40.67	38.11	22.17			34.27	64.85	70.24	82.09			0.731327	1.59454	1.84309	3.70275			35.01	73.1
	39.94	46.82	41.61	28.93			67.2	30.03	52.84	46.28			1.68252	0.641393	1.26989	1.59972			49.7	66.75
	44.22	40.58	37.47	36.37			31.1	66.79	41.49	29.02			0.703302	1.64588	1.10729	0.79791				77.39
	49.19	37.05	36.25	34.95			14.3	68.01	56.16	82.36			0.290709	1.83563	1.54924	2.35651
	47.03	41.6	34.03	23.53			40.88	31.13	78.51	81.33			0.869232	0.748317	2.30708	3.45644
	39.02	42.4	42.56	16.46			36.25	40	75.42	84.73			0.924273	0.943396	1.76835	5.14763
	35.04	43.65	39.01	46.12			35.22	37.35	87.18	58.83			1.00342	0.851962	2.22853	1.27559
	49.33	42.1	43.15	29.73			61.66	48.41	67.28	58.32			1.24641	1.14634	1.55525	1.96165
	42.24	32.77	39.7	51.82			36.44	79.48	69.66	29.57			0.858826	2.42835	1.74937	0.570629
	51.65	40.59	55.08	24.96			54.08	37.33	91.99	53.42			1.04462	0.917199	1.67012	2.14022

## Sheet: Figure 2
Fig. 2b
	Days	Control				Anti-CD20				Anti-mCD27 m1				Anti-CD20+Anti-mCD27 m1				Anti-mCD27 m2a				Anti-CD20+Anti-mCD27 m2a
days post tumour inoculation	21	1		days post tumour inoculation	26	1		days post tumour inoculation	46	1		days post tumour inoculation	100	0		days post tumour inoculation	21	1		days post tumour inoculation	25	1
	21	1			28	1			42	1			100	0			21	1			100	0
	21	1			25	1			39	1			100	0			21	1			25	1
	21	1			28	1			46	1			100	0			21	1			28	1
	23	1			28	1			100	0			100	0			23	1			21	1
	23	1			23	1			75	1			92	0			20	1			30	1
	23	1			33	1			48	1			92	0			23	1			42	1
	23	1			33	1			65	1			92	0			20	1			30	1
	23	1			34	1			92	0			92	0			23	1			30	1
	23	1			33	1			57	1			92	0			27	1			30	1
Fig. 2c								Fig. 2d								Fig. 2e								Fig. 2f
	d9			d13					d9			d13					d9			d13					d9			d13
CD8+ T cell count (x106)	Control	Anti-mCD27 m1	Anti-mCD27 m2a	Control	Anti-mCD27 m1	Anti-mCD27 m2a		Treg cell count (x106)	Control	Anti-mCD27 m1	Anti-mCD27 m2a	Control	Anti-mCD27 m1	Anti-mCD27 m2a		CD4+ T cellll count (x106)	Control	Anti-mCD27 m1	Anti-mCD27 m2a	Control	Anti-mCD27 m1	Anti-mCD27 m2a		CD8/Treg ratio	Control	Anti-mCD27 m1	Anti-mCD27 m2a	Control	Anti-mCD27 m1	Anti-mCD27 m2a
	3.00584	5.78801	0.657533	6.26567	9.82944	3.87947			0.856418	0.918404	0.314293	1.24673	2.55628	1.13429			11.2984	10.3892	2.45925	14.3965	18.7548	7.04092			3.50978	6.30224	2.0921	5.02567	3.84521	3.42016
	2.56658	2.04088	0.73984	5.67263	7.73473	2.84273			0.792166	0.380548	0.390038	1.24513	1.90945	0.865582			11.7184	4.8049	3.27488	13.5783	14.0711	5.85644			3.23995	5.363	1.89684	4.55586	4.05076	3.28418
		3.39143	0.421627		11.1109	4.11248				0.621267	0.192532		2.69341	0.830579				7.96497	2.00346		19.4049	5.55571				5.45889	2.1899		4.12523	4.95134
	3.82228	10.7979	1.64079	4.56421	10.2596	0.82224			0.51959	1.45628	0.595102	0.78365	1.81199	0.199606			7.73179	11.0082	4.08909	9.50789	11.0832	2.36718			3.87125	8.50731	2.23046	3.91553	6.09007	2.18734
	3.38361	6.12404	1.01974	4.39003	11.4955	0.840231			0.415871	1.06992	0.248034	0.822553	2.52306	0.206112			6.94144	10.0669	2.77107	9.19971	13.6753	2.60887			3.86252	5.31761	2.08025	3.86704	5.5669	1.76863
	2.38683	9.01617	1.52337	3.66943	11.0244	0.550525			0.215402	1.18781	0.307577	0.425455	1.94147	0.11393			5.01722	8.34683	3.27053	6.84699	10.8321	1.66836			4.19884	7.8218	2.88592	4.02341	7.09233	1.98783
Fig. 2g								Fig. 2h								Fig. 2i								Fig. 2j
	d9			d13					d9			d13					d9			d13					d9			d13
Monocyte count (x106)	Control	Anti-mCD27 m1	Anti-mCD27 m2a	Control	Anti-mCD27 m1	Anti-mCD27 m2a		Macrophage count (x106)	Control	Anti-mCD27 m1	Anti-mCD27 m2a	Control	Anti-mCD27 m1	Anti-mCD27 m2a		FcγRIV expression on monocyrtes	Control	Anti-mCD27 m1	Anti-mCD27 m2a	Control	Anti-mCD27 m1	Anti-mCD27 m2a		FcγRIV expression on macrophages	Control	Anti-mCD27 m1	Anti-mCD27 m2a	Control	Anti-mCD27 m1	Anti-mCD27 m2a
	0.902678	4.40155	0.510221	0.981011	0.896961	0.0853606			0.966741	1.17132	1.40306	1.64881	2.86617	2.38957			479.84	1634.17	440.12	516.81	768.78	365.07			2545.46	5808.4	3095.86	2974.46	9982.14	4650.93
	0.946241	2.1158	0.485187	1.11708	0.978183	0.0653065			0.940333	0.659587	0.907348	1.8499	2.31456	1.6754			357.18	1197.01	452.38	702.88	853.68	401.13			2589.25	6300.22	2862.32	5678.44	10248.5	3795.68
	0.748697	3.15401	0.634622	0.817337	1.90212	0.05258			1.02436	0.667516	0.77064	0.596035	2.78744	1.20644			468.14	1636	641.31	448.48	1148.83	392.38			9382.21	6620.56	3681.61	9258.68	10821.1	4277.31
	0.674626	3.12714	1.67695	0.656732	1.98315	0.070759			0.783512	0.505197	1.04186	0.576628	0.4244	0.67884			411.43	1288.03	708.46	477.2	1181.14	365.07			7595.33	22359	12295.1	8479.47	33435.8	12104.1
	0.671486	2.6119	0.551557	0.472367	3.52845	0.0546923			0.692808	1.13482	1.72064	0.309051	0.587942	0.751342			377.83	516.55	467.45	441.73	1467.72	464.2			8296.59	13247.1	10706.5	7299.8	34216.6	12285.7
		3.0306	0.921268		1.97176	0.0546954				0.683013	1.21307		0.40853	0.742225				1154.78	387.59		1271.63	358.58				22635.4	9529.2		30920	11855.1
Fig. 2k
	Days	Control (FcgRIV-/-)		Days	Anti-mCD27 (FcgRIV-/-)		Days	Control (WT)		Days	Anti-mCD27 (WT)
days post tumour inoculation	20	1		68	0		23	1		52	1
	20	1		68	0		23	1		81	1
	20	1		68	0		22	1		37	1
	20	1		66	1		22	1		98	0
	20	1		68	0		22	1		105	0
	20	1		100	0		23	1		45	1
	20	1		100	0		23	1		48	1
	20	1		100	0		22	1		51	1
	20	1		100	0		22	1		74	1
	20	1		100	0		22	1		75	1

## Sheet: Figure 3
Fig. 3b
		varli	hCD27.15	AT133-2	AT133-5	AT133-11	AT133-14
concentration μg/ml	0.0064	104.6	70.41	114.44	149.89	20.35	122.98
	0.032	252.55	113.42	299.61	333.76	46.14	310.59
	0.16	528.03	164	655.25	835.36	116.52	679.25
	0.8	858.21	257.13	881.68	964.66	333.76	791.48
	4	938.98	278.81	905.8	973.38	637.8	805.84
	20	1055.45	319.08	930.57	1027.35	604.3	835.36
Fig. 3d
varli											hCD27.15											AT133-2											AT133-5											AT133-11
250 nM		50 nM		10 nM		2 nM		0.4 nM			250 nM		50 nM		10 nM		2 nM		0.4 nM			250 nM		50 nM		10 nM		2 nM		0.4 nM			250 nM		50 nM		10 nM		2 nM		0.4 nM			250 nM		50 nM		10 nM
-0.0115226	0	0.237889	0	0.18672	0	-0.0419922	0	0.13613	0		0.0626949	0	0.0683594	0	-0.0685543	0	0.0193363	0	0.0138668	0		0.024317	0	-0.0410156	0	-0.143555	0	-0.155371	0	0.0671877	0		0.356252	0	0.397267	0	0.349416	0	0.599803	0	0.338286	0		-0.0266604	0	0.0146484	0	-0.0416014	0
0.221292	0	0.227825	0	0.18516	0	-0.0966797	0	0.31415	0		0.188383	0	0.100586	0	0.193941	0	0.342378	0	0.111235	0		0.179287	0	-0.0546875	0	-0.130859	0	-0.00528368	0	0.341012	0		0.0960962	0	0.147854	0	-0.135349	0	0.586033	0	-0.0598562	0		0.0677775	0	0.0654297	0	0.159959	0
-0.165234	0	0.011132	0	0.0496098	0	0.0107422	0	0.191015	0		0.612602	0	0.841797	0	0.13691	0	0.0402303	0	0.171196	0		1.12373	0	0.451172	0	0.117188	0	0.0739229	0	0.641991	0		-0.126953	0	-0.0996093	0	-0.125	0	-0.0332032	0	-0.0791011	0		0.545902	0	0.454102	0	0.374998	0
-0.223438	0	-0.0594723	0	0.029492	0	0.0449219	0	0.160059	0		0.156934	0	0.266602	0	0.0398436	0	0.0115232	0	0.0768557	0		0.100977	0	0.0585938	0	-0.115234	0	-0.0416011	0	0.0593752	0		-0.126563	0	-0.100195	0	-0.047461	0	-0.0892577	0	-0.0388672	0		0.0486331	0	0.0908203	0	0.0777342	0
-0.232031	0	-0.0867185	0	0.0189452	0	-0.0195313	0	0.124805	0		0.113672	0	-0.00585938	0	-0.00332022	0	0.0201173	0	0.0902343	0		-0.126269	0	0.00488281	0	-0.181641	0	-0.101855	0	-0.0562499	0		-0.103125	0	-0.108984	0	-0.031836	0	-0.0418944	0	-0.0325198	0		-0.030762	0	0.0136719	0	-0.00390613	0
-0.251172	0	-0.082617	0	0.00468743	0	-0.0458984	0	0.108985	0		0.113086	0	-0.0205078	0	-0.007617	0	0.00312519	0	0.108203	0		-0.0985349	0	0.0234375	0	-0.161133	0	-0.116113	0	-0.0496093	0		-0.0898439	0	-0.126953	0	-0.0312501	0	-0.0449218	0	-0.0537113	0		-0.0646486	0	0.00976563	0	-0.0355468	0
-0.261719	0	-0.0820311	0	-0.00585949	0	-0.0556641	0	0.0976565	0		0.0835935	0	-0.0234375	0	-0.0308591	0	-0.00546849	0	0.0923826	0		-0.0876949	0	0.0410156	0	-0.154297	0	-0.116015	0	-0.0416014	0		-0.0964845	0	-0.149219	0	-0.0339845	0	-0.0553709	0	-0.0731449	0		-0.0742188	0	0.00292969	0	-0.0400391	0
-0.269922	0	-0.0812499	0	-0.0238281	0	-0.078125	0	0.0695314	0		0.0537107	0	-0.0566406	0	-0.0703123	0	-0.0371091	0	0.0742185	0		-0.0940425	0	0.0185547	0	-0.167969	0	-0.129199	0	-0.0259764	0		-0.104297	0	-0.16582	0	-0.0457032	0	-0.0607421	0	-0.0687504	0		-0.0737306	0	0.0078125	0	-0.0292969	0
-0.270117	0	-0.0886717	0	-0.0416017	0	-0.0742188	0	0.0769534	0		0.0233396	0	-0.0693359	0	-0.103906	0	-0.0443357	0	0.0506834	0		-0.103418	0	0	0	-0.175781	0	-0.131738	0	-0.0359374	0		-0.0976564	0	-0.152344	0	-0.0419923	0	-0.0639647	0	-0.0659183	0		-0.062793	0	0.0126953	0	-0.0142578	0
-0.26543	0	-0.0780272	0	-0.0457032	0	-0.0810547	0	0.0799806	0		0.00361311	0	-0.0888672	0	-0.118359	0	-0.0431639	0	0.0387694	0		-0.112402	0	0.00878906	0	-0.181641	0	-0.117285	0	-0.0304687	0		-0.112891	0	-0.158789	0	-0.0484376	0	-0.0731444	0	-0.0627933	0		-0.041211	0	0.0224609	0	-0.00722647	0
-0.263086	0	-0.0822265	0	-0.0355469	0	-0.0625	0	0.0880861	0		-0.00859392	0	-0.0771484	0	-0.124219	0	-0.0333983	0	0.0304686	0		-0.088281	0	0.00878906	0	-0.173828	0	-0.108789	0	-0.0232421	0		-0.091211	0	-0.137109	0	-0.0335938	0	-0.0459961	0	-0.0338868	0		-0.0125	0	0.0478516	0	0.0111328	0
-0.252734	0	-0.11123	0	-0.0427735	0	-0.0380859	0	0.0936525	0		-0.0148439	0	-0.0771484	0	-0.122851	0	-0.0300779	0	0.0212889	0		-0.0869138	0	-0.00292969	0	-0.172852	0	-0.0937498	0	-0.0234375	0		-0.0814453	0	-0.116602	0	-0.0345703	0	-0.0342773	0	-0.027051	0		-0.0157229	0	0.0625	0	0.0203127	0
-0.234375	0	-0.12207	0	-0.0244141	0	-0.0205078	0	0.083008	0		-0.0155275	0	-0.0683594	0	-0.11289	0	-0.0445311	0	0.00107408	0		-0.0761716	0	-0.00292969	0	-0.166016	0	-0.082031	0	-0.0185547	0		-0.072461	0	-0.0949219	0	-0.0324219	0	-0.0413085	0	0.0106443	0		-0.0198244	0	0.0419922	0	0.00820327	0
-0.228125	0	-0.14873	0	-0.0308595	0	-0.00585938	0	0.0901369	0		0.00361311	0	-0.0585938	0	-0.1125	0	-0.0490233	0	-0.00712907	0		-0.0675781	0	0.015625	0	-0.138672	0	-0.0558593	0	-0.0101562	0		-0.0796876	0	-0.0894532	0	-0.0513673	0	-0.039453	0	-0.00371134	0		-0.0166018	0	0.0410156	0	-0.00488269	0
-0.231445	0	-0.161621	0	-0.0332032	0	-0.00390625	0	0.0834964	0		0.00390613	0	-0.0615234	0	-0.0996093	0	-0.0498046	0	-0.0205079	0		-0.0604489	0	0.0146484	0	-0.109375	0	-0.0262692	0	0.00703132	0		-0.0820314	0	-0.0830079	0	-0.0566407	0	-0.0400389	0	-0.0136721	0		-0.0345706	0	0.0361328	0	0.00312519	0
-0.233594	0	-0.126074	0	-0.0402344	0	-0.0263672	0	0.0791995	0		0.0212889	0	-0.0419922	0	-0.0935545	0	-0.0515623	0	-0.00996113	0		-0.0718746	0	0.00488281	0	-0.125	0	-0.0249996	0	0.0164064	0		-0.0695313	0	-0.0607423	0	-0.0626954	0	-0.0461913	0	-9.79304e-05	0		-0.0502932	0	0.0351563	0	-0.00683582	0
-0.22793	0	-0.0895506	0	-0.0453126	0	-0.0341797	0	0.0827152	0		0.0392576	0	-0.0537109	0	-0.102734	0	-0.0529295	0	-0.0144533	0		-0.0822263	0	-0.0107422	0	-0.129883	0	-0.0480466	0	0.0171876	0		-0.0664064	0	-0.0585939	0	-0.0576173	0	-0.0722655	0	-0.000977039	0		-0.0559573	0	0.0263672	0	-0.00351548	0
-0.212305	0	-0.0460937	0	-0.0169922	0	-0.0488281	0	0.0812501	0		0.0450193	0	-0.0322266	0	-0.104101	0	-0.0357419	0	-0.00576198	0		-0.0871089	0	-0.0175781	0	-0.133789	0	-0.0460932	0	0.0191408	0		-0.0576173	0	-0.0488282	0	-0.0322267	0	-0.0673827	0	0.000976324	0		-0.0674808	0	0.000976563	0	-0.0255858	0
-0.216992	0	-0.0127928	0	-0.0187501	0	-0.0332031	0	0.103614	0		0.0153319	0	-0.0253906	0	-0.0998045	0	-0.0324217	0	0.00556624	0		-0.115429	0	-0.0380859	0	-0.143555	0	-0.0597653	0	0.00351572	0		-0.0306641	0	-0.0550782	0	0.00156242	0	-0.0713866	0	0.00615215	0		-0.0761721	0	-0.0185547	0	-0.0507811	0
-0.230078	0	-0.0144529	0	-0.0181642	0	-0.0351563	0	0.0945315	0		9.7394e-05	0	-0.0185547	0	-0.11582	0	-0.0269529	0	0.041113	0		-0.108203	0	-0.0224609	0	-0.133789	0	-0.0515622	0	-0.00449204	0		-0.00195313	0	-0.0185547	0	0.0341797	0	-0.0537109	0	0.0263671	0		-0.0798831	0	-0.0107422	0	-0.042578	0
-0.248047	0	-0.0283201	0	-0.0166017	0	-0.0244141	0	0.0830081	0		-0.0247072	0	-0.0253906	0	-0.10664	0	-0.036328	0	0.0309569	0		-0.0895504	0	-0.00878906	0	-0.128906	0	-0.0397457	0	-0.0228515	0		0.021289	0	-0.0207032	0	0.0457031	0	-0.0481445	0	0.0272459	0		-0.0855471	0	-0.0253906	0	-0.0509764	0
-0.242578	0	-0.0143554	0	-0.00625002	0	-0.0175781	0	0.0768556	0		-0.00751972	0	-0.0292969	0	-0.0945311	0	-0.0437498	0	0.0393553	0		-0.0711911	0	-0.0146484	0	-0.108398	0	-0.0428708	0	-0.00664055	0		0.0191405	0	-0.0521486	0	0.051367	0	-0.051367	0	0.0222653	0		-0.0976564	0	-0.0615234	0	-0.0517577	0
-0.232813	0	-0.0167968	0	0.00742185	0	-0.000976563	0	0.0929689	0		-0.0412111	0	-0.0332031	0	-0.0720701	0	-0.0476561	0	0.0310545	0		-0.068652	0	-0.00292969	0	-0.0966797	0	-0.0227535	0	-0.020117	0		0.0101562	0	-0.063086	0	0.0541015	0	-0.0487304	0	0.0231443	0		-0.0857424	0	-0.0576172	0	-0.0503905	0
-0.246875	0	-0.0418943	0	-0.026172	0	0.00585938	0	0.0995121	0		-0.0439455	0	-0.0273438	0	-0.0800779	0	-0.0283201	0	0.0205076	0		-0.0690426	0	0.00585938	0	-0.0869141	0	-0.0260738	0	-0.0316405	0		-0.00332046	0	-0.0570314	0	0.0484374	0	-0.0464842	0	0.0193356	0		-0.0947268	0	-0.0761719	0	-0.0605468	0
-0.241992	0	-0.0448241	0	-0.0242188	0	-0.00585938	0	0.0916994	0		-0.0327151	0	-0.0175781	0	-0.0878904	0	-0.0380857	0	0.0102537	0		-0.0863278	0	-0.00976563	0	-0.104492	0	-0.0296872	0	-0.036914	0		-0.0193361	0	-0.0837892	0	0.0255858	0	-0.0612303	0	-0.00966853	0		-0.0893557	0	-0.0820313	0	-0.0585936	0
-0.252149	0	-0.035742	0	-0.0421876	0	-0.00878906	0	0.0953128	0		-0.0280274	0	-0.0195313	0	-0.0886718	0	-0.0291015	0	-0.0172852	0		-0.0886716	0	-0.00292969	0	-0.0966797	0	-0.0261716	0	-0.0289061	0		-0.0443361	0	-0.0882814	0	0.0171874	0	-0.0538085	0	-0.0202153	0		-0.0839845	0	-0.0800781	0	-0.0507812	0
-0.244531	0	-0.034375	0	-0.0316406	0	-0.0107422	0	0.0910157	0		-0.00566429	0	0.000976563	0	-0.0832029	0	-0.0109373	0	0.00117165	0		-0.117187	0	-0.00195313	0	-0.0849609	0	-0.0419917	0	-0.0585936	0		-0.0626954	0	-0.104688	0	0.00859362	0	-0.0715819	0	-0.0108403	0		-0.0744143	0	-0.0517578	0	-0.0316405	0
-0.235156	0	-0.0155272	0	-0.00761724	0	0.00390625	0	0.111231	0		-0.00361347	0	0.00390625	0	-0.0945311	0	-0.0144529	0	-0.0153322	0		-0.144628	0	-0.00195313	0	-0.0810547	0	-0.0440424	0	-0.0792967	0		-0.0673829	0	-0.0878907	0	0.0185546	0	-0.0595702	0	-2.38419e-07	0		-0.0694339	0	-0.0439453	0	-0.036328	0
-0.230859	0	-0.0109374	0	0.0249999	0	0.00195313	0	0.108594	0		-0.00556663	0	0.0214844	0	-0.0935545	0	-0.0173826	0	-0.0407229	0		-0.167383	0	-0.0332031	0	-0.111328	0	-0.0609373	0	-0.0916015	0		-0.0478517	0	-0.0781251	0	0.0292968	0	-0.0576171	0	-0.000976801	0		-0.0772462	0	-0.0722656	0	-0.05	0
-0.219727	0	-0.00683582	0	0.0458984	0	0.0429688	0	0.113281	0		-0.00878936	0	0.0136719	0	-0.106445	0	-0.0214841	0	-0.0410159	0		-0.157422	0	-0.0253906	0	-0.105469	0	-0.0324218	0	-0.0755859	0		-0.0615236	0	-0.0937501	0	0.0244139	0	-0.0527342	0	-0.00585982	0		-0.0663088	0	-0.0556641	0	-0.0369139	0
-0.202148	0	0.013672	0	0.0664062	0	0.0644531	0	0.124024	0		-0.00800806	0	-0.0107422	0	-0.121875	0	-0.0232419	0	-0.0666018	0		-0.127636	0	0.00195313	0	-0.0683594	0	-0.000683248	0	-0.0482421	0		-0.0494141	0	-0.0816407	0	0.0296874	0	-0.0453124	0	0.000195116	0		-0.0635744	0	-0.0527344	0	-0.0441405	0
-0.190039	0	0.0158205	0	0.0785155	0	0.0742188	0	0.120899	0		-0.0353517	0	-0.0273438	0	-0.135547	0	-0.0427733	0	-0.0607423	0		-0.113281	0	0.00976563	0	-0.0634766	0	0.00878933	0	-0.0546874	0		-0.0718752	0	-0.0972658	0	0.0160155	0	-0.0589842	0	-0.0193364	0		-0.0521486	0	-0.0419922	0	-0.0427733	0
-0.19043	0	-0.00195289	0	0.0556639	0	0.0634766	0	0.12793	0		-0.0245118	0	-0.0263672	0	-0.127344	0	-0.0355467	0	-0.0655275	0		-0.102832	0	0.0185547	0	-0.0634766	0	0.00654334	0	-0.0376952	0		-0.0541016	0	-0.0853516	0	0.0220703	0	-0.0342773	0	-0.0143556	0		-0.0563478	0	-0.0244141	0	-0.0326171	0
-0.179102	0	0.00224629	0	0.0513671	0	0.0644531	0	0.112989	0		-0.00771502	0	-0.0283203	0	-0.14707	0	-0.0318358	0	-0.061426	0		-0.0985349	0	0.0107422	0	-0.0644531	0	-0.0116208	0	-0.0662109	0		-0.0566407	0	-0.0810548	0	0.0185546	0	-0.0244139	0	-0.0322269	0		-0.064258	0	-0.0117188	0	-0.0240233	0
-0.178906	0	-9.74834e-05	0	0.0515624	0	0.0644531	0	0.0918948	0		0.00439432	0	-0.0175781	0	-0.148437	0	-0.0410154	0	-0.0512697	0		-0.0859371	0	0.0185547	0	-0.0458984	0	-0.0136714	0	-0.080078	0		-0.01875	0	-0.0509766	0	0.028125	0	-0.0251953	0	-0.0191407	0		-0.0881837	0	0.00195313	0	-0.0171874	0
-0.176563	0	-0.00722647	0	0.0441406	0	0.0380859	0	0.0746095	0		-0.006836	0	-0.0400391	0	-0.145508	0	-0.0429687	0	-0.0625001	0		-0.10498	0	-0.0078125	0	-0.0439453	0	-0.0375972	0	-0.107422	0		-0.0111329	0	-0.0335938	0	0.033789	0	0.0111329	0	-0.0187502	0		-0.0832032	0	0.0185547	0	-0.000390589	0
-0.183203	0	-0.0159179	0	0.046289	0	0.03125	0	0.0637696	0		-0.00371104	0	-0.0195313	0	-0.144726	0	-0.0441405	0	-0.0486329	0		-0.113476	0	-0.0244141	0	-0.0634766	0	-0.0558593	0	-0.121484	0		0.015625	0	-0.0136719	0	0.0175781	0	0.0263672	0	-0.0146485	0		-0.0654297	0	0.0478516	0	0.03125	0
-0.183594	0	-0.00292963	0	0.0361328	0	0.0332031	0	0.0625001	0		-0.0101563	0	-0.00390625	0	-0.143164	0	-0.0406249	0	-0.0570313	0		-0.105273	0	-0.00488281	0	-0.0517578	0	-0.0486327	0	-0.119727	0		0.0169922	0	0.00234371	0	0.0179687	0	0.0435547	0	-0.019336	0		-0.0520508	0	0.0517578	0	0.0355469	0
-0.185547	0	0.0258788	0	0.0498047	0	0.0253906	0	0.0551756	0		-0.0154298	0	-0.0078125	0	-0.138867	0	-0.0353515	0	-0.0427735	0		-0.0761716	0	0.0185547	0	-0.0419922	0	-0.0214841	0	-0.0966796	0		0.0349609	0	0.0144531	0	0.0134766	0	0.0446289	0	0.00283206	0		-0.0225585	0	0.0712891	0	0.0662109	0
-0.227539	0	0.0244141	0	0.0117188	0	0.0302734	0	0.0712891	0		-0.0136719	0	0.00585938	0	-0.130859	0	-0.0292969	0	-0.0283203	0		-0.0815431	0	0.0107422	0	-0.0615234	0	-0.0317384	0	-0.0771485	0		0.0500001	0	0.0187501	0	0.0441407	0	0.0569335	0	0.0284181	0		0.00556645	0	0.0869141	0	0.0892578	0
-0.35625	0	-0.0643547	0	-0.107227	0	0.00878906	0	0.0672862	0		-0.0131836	0	0.0166016	0	-0.129883	0	-0.0244141	0	-0.00732419	0		-0.061914	0	0.0546875	0	-0.0175781	0	-0.0121093	0	-0.0378906	0		-0.0152346	0	-0.0728518	0	-0.00156271	0	0.0103518	0	0.0109369	0		0.0251954	0	0.0976563	0	0.100195	0
-0.575002	0	-0.393453	0	-0.332814	0	-0.0908203	0	0.0272518	0		0.0116206	0	0.0175781	0	-0.147851	0	-0.0404292	0	0.00478467	0		-0.0969712	0	0.0751953	0	-0.0117188	0	-0.0247056	0	-0.0650386	0		-0.306251	0	-0.251564	0	-0.218361	0	-0.0565415	0	-0.0374068	0		-0.0180671	0	0.0859375	0	0.0751957	0
-0.240236	0	-0.339352	0	-0.273439	0	-0.180664	0	0.085454	0		-0.0871122	0	-0.0478516	0	-0.249802	0	-0.064255	0	-0.0187528	0		-0.209077	0	-0.0527344	0	-0.0888672	0	-0.140718	0	-0.0705063	0		-0.161915	0	-0.154103	0	-0.131642	0	0.195118	0	0.0767539	0		-0.18057	0	0.0244141	0	-0.0613264	0
0.0335937	0	-0.155566	0	-0.179297	0	-0.108398	0	0.119434	0		-0.233694	0	-0.183594	0	-0.156442	0	0.0535185	0	-0.0149443	0		-0.241697	0	-0.24707	0	-0.201172	0	-0.198728	0	0.149415	0		0.323634	0	0.279688	0	0.222071	0	0.51914	0	0.19844	0		-0.366702	0	-0.19043	0	-0.153319	0
0.563674	0	-0.0130903	0	-0.132615	0	-0.140625	0	0.0111263	0		-0.109178	0	-0.147461	0	0.0466785	0	0.182421	0	0.00214964	0		0.033394	0	-0.0439453	0	-0.0615234	0	0.0197221	0	0.315819	0		0.294533	0	0.270119	0	0.189064	0	0.368553	0	0.070122	0		-0.211326	0	-0.192383	0	-0.0652354	0
0.93965	0	-0.0135771	0	-0.0964829	0	-0.167969	0	-0.0518597	0		0.231449	0	0.138672	0	0.0771448	0	0.0917932	0	0.00976926	0		0.486227	0	0.4375	0	0.177734	0	0.17861	0	0.173632	0		0.0263672	0	0.0234375	0	-0.0126953	0	-0.00683597	0	-0.0380858	0		0.257328	0	0.15918	0	0.0849591	0
0.841016	0	0.00107405	0	-0.00664054	0	-0.0449219	0	-0.0147464	0		0.169532	0	0.147461	0	-0.025001	0	-0.0601573	0	-0.0111318	0		0.153516	0	0.230469	0	0.0966797	0	0.0939452	0	0.0335937	0		-0.0363282	0	-0.00996105	0	-0.0695314	0	-0.0120116	0	-0.0508793	0		0.295899	0	0.165039	0	-0.0273441	0
0.304492	0	-0.00644517	0	0.0144531	0	0.0244141	0	0.0406252	0		-0.0228518	0	0.00390625	0	-0.0249997	0	-0.0787107	0	0.00351536	0		-0.0420894	0	0.0146484	0	0.03125	0	0.0389653	0	0.00468765	0		-0.0382813	0	-0.00117196	0	-0.0587891	0	-0.0276366	0	-0.0547854	0		0.0337889	0	0.0126953	0	-0.0935546	0
-0.142578	0	-0.00292951	0	0.0195312	0	0.0332031	0	0.0537112	0		-0.0754885	0	-0.0400391	0	-0.0558592	0	-0.0353514	0	-0.0168947	0		-0.0354487	0	0.00878906	0	0.0273438	0	0.0299809	0	0.0169923	0		-0.035547	0	0.000585854	0	-0.0580079	0	-0.0210937	0	-0.0412112	0		-0.0444338	0	0.00195313	0	-0.048828	0
-0.241602	0	0.00224629	0	0.0132812	0	0.0458984	0	0.0309573	0		-0.058008	0	-0.0380859	0	-0.0621092	0	-0.013281	0	-0.0306643	0		-0.0277338	0	-0.00585938	0	0.0361328	0	0.0162115	0	0.00117207	0		-0.0244142	0	-0.00781259	0	-0.0498048	0	-0.0302733	0	-0.0400393	0		-0.0584964	0	-0.00292969	0	-0.0193358	0
-0.258008	0	-0.00302711	0	0.0124999	0	0.0253906	0	0.0274418	0		-0.0299806	0	-0.0283203	0	-0.0632811	0	-0.00273421	0	-0.0338869	0		-0.0571283	0	-0.0302734	0	0.00683594	0	-0.0141596	0	-0.00488262	0		-0.0166017	0	-0.0273439	0	-0.0253907	0	-0.0136718	0	-0.0390629	0		-0.036426	0	-0.0136719	0	-0.00644518	0
-0.26836	0	-0.0213864	0	0.00312485	0	0.0234375	0	0.000879362	0		-0.00732443	0	-0.015625	0	-0.0537107	0	-0.00390604	0	-0.0297854	0		-0.0708978	0	-0.0429688	0	-0.0107422	0	-0.0474603	0	-0.0363279	0		-0.0212892	0	-0.0437502	0	-0.0232423	0	-0.0192381	0	-0.0301762	0		-0.0377931	0	-0.0234375	0	-0.00527336	0
-0.260547	0	-0.00673804	0	0.0167968	0	-0.000976563	0	-0.0293942	0		-0.00917995	0	-0.00878906	0	-0.0240232	0	-0.0103513	0	-0.0257815	0		-0.104785	0	-0.0683594	0	-0.0253906	0	-0.0715816	0	-0.0484373	0		-0.0347658	0	-0.0503908	0	-0.0201173	0	-0.0257811	0	-0.0310552	0		-0.018555	0	-0.0166016	0	0.000976741	0
-0.262695	0	-0.0166013	0	0.0283202	0	0.0195313	0	-0.021484	0		-0.00517604	0	-0.00488281	0	-0.00800756	0	-0.0207029	0	-0.00322291	0		-0.108398	0	-0.0644531	0	-0.0341797	0	-0.0644528	0	-0.0585936	0		-0.058008	0	-0.0794924	0	-0.0248049	0	-0.0337889	0	-0.0314459	0		-0.0246096	0	-0.0273438	0	-0.0228514	0
-0.25332	0	-0.00751933	0	0.0416015	0	0.0136719	0	-0.0227536	0		0.00253874	0	0.000976563	0	0.0179691	0	-0.0289059	0	0.0357419	0		-0.0961912	0	-0.0449219	0	-0.0507813	0	-0.0717771	0	-0.0351562	0		-0.0533205	0	-0.0845705	0	-0.0162111	0	-0.0570311	0	-0.0271489	0		-0.0365238	0	-0.0224609	0	-0.0271482	0
-0.248828	0	0.0245119	0	0.0978515	0	0.0292969	0	0.00673856	0		0.00322208	0	-0.00195313	0	0.00703183	0	-0.0554682	0	0.0393549	0		-0.0648433	0	-0.0136719	0	-0.0351563	0	-0.0580073	0	-0.0183592	0		-0.0908206	0	-0.101563	0	-0.0273441	0	-0.0859372	0	-0.0498057	0		-0.049805	0	-0.0449219	0	-0.0595701	0
-0.244727	0	0.043164	0	0.118555	0	0.0849609	0	0.0720702	0		0.0104487	0	-0.00585938	0	0.0281255	0	-0.0646479	0	0.0407222	0		0.0159179	0	0.0175781	0	-0.0478516	0	-0.0182617	0	0.0347656	0		-0.0921874	0	-0.106836	0	0.0201173	0	-0.108984	0	-0.0275389	0		-0.0424804	0	-0.0234375	0	-0.0263672	0
-0.270312	0	0.0757803	0	0.0753911	0	0.0322266	0	-0.0308608	0		-0.0588856	0	-0.0732422	0	0.0408192	0	-0.123243	0	0.0475597	0		0.00605378	0	0.0400391	0	-0.0322266	0	0.0304678	0	0.0238278	0		0.0248055	0	-0.0826164	0	0.0853523	0	-0.109278	0	0.0524438	0		-0.0312489	0	-0.0117188	0	0.00488228	0
-0.235936	0	0.149607	0	0.078517	0	-0.0322266	0	-0.100785	0		-0.0840803	0	-0.0673828	0	-0.00625172	0	-0.0628923	0	0.0360369	0		-0.082032	0	-0.00878906	0	-0.0263672	0	-0.109376	0	-0.0205081	0		0.139258	0	0.0347663	0	0.0796882	0	0.0106439	0	0.0247091	0		-0.100585	0	0.00585938	0	0.0234369	0
-1.10666	0	-0.836492	0	-1.16818	0	0.078125	0	-0.519875	0		-0.24425	0	0.03125	0	-0.987683	0	-0.940808	0	-0.239367	0		-0.35877	0	-0.0654297	0	-0.144531	0	-0.356816	0	-0.534954	0		-0.977744	0	-1.20333	0	-1.06173	0	-1.04325	0	-0.417117	0		-0.241514	0	-0.0449219	0	-0.365815	0
3.79785	3.06836	-0.174313	-0.71356	-0.150393	-0.777322	-0.978516	0	0.138189	0		1.56755	0	-0.123047	0	1.31722	0	0.853351	0	-0.370929	0		1.81673	0	-0.28418	0	-0.185547	0	-0.041667	0	1.07286	0		0.701943	0.789867	0.39042	-0.485844	0.267373	-0.966688	1.40499	-1.18169	-0.430791	-1.26089		2.21784	0	0.418945	0	0.226774	0
2.19532	3.54712	-0.419934	-0.61384	-1.37499	-0.757186	-0.920898	-1.56942	-1.60451	-1.9304		4.24319	6.3142	1.33691	1.94891	-0.548851	0.379784	-1.30764	-0.759362	-0.615211	-1.10588		1.87849	3.06376	0.811523	-0.298801	-0.483398	-0.202676	-0.868581	-0.542556	-1.30157	-0.891852		-0.210928	0.950361	-1.19042	-0.453428	-1.36718	-0.960192	-1.58058	-1.18039	-0.999485	-1.26063		3.91496	3.93356	0.725586	0.512433	-0.635949	-0.887137
3.58672	3.99961	0.0941415	-0.515292	-0.998243	-0.737109	-1.06445	-1.56538	-1.14394	-1.9296		5.54033	6.47917	0.962891	1.9835	-0.0486321	0.38673	-0.788867	-0.75797	-0.787794	-1.1056		3.51152	4.08147	0.450195	-0.0786693	-0.345703	-0.158037	-0.57246	-0.533606	-0.593164	-0.890061		0.688672	1.10825	-0.574024	-0.42116	-0.759571	-0.95371	-0.658398	-1.17909	-0.683985	-1.26037		1.74062	3.97743	-0.0771484	0.521316	-0.584179	-0.885358
4.36309	4.42728	0.258204	-0.417901	-0.996289	-0.71709	-1.12598	-1.56136	-1.2123	-1.92879		6.68457	6.63333	1.46777	2.01742	0.023438	0.393608	-0.826171	-0.756588	-0.864258	-1.10532		4.72588	5.00767	0.705078	0.136989	-0.30957	-0.113654	-0.59248	-0.524681	-0.654687	-0.888274		0.913086	1.26359	-0.560547	-0.389039	-0.750977	-0.947243	-0.708008	-1.17779	-0.715821	-1.26011		2.09141	4.02049	-0.0498047	0.530142	-0.6375	-0.883586
4.93301	4.83149	0.395704	-0.321653	-1.00254	-0.697128	-1.17188	-1.55733	-1.24141	-1.92798		7.28701	6.7774	1.83789	2.05068	0.106055	0.400418	-0.774804	-0.755218	-0.880957	-1.10504		5.79102	5.85058	1.04199	0.348266	-0.216797	-0.0695283	-0.608398	-0.515782	-0.661133	-0.886492		1.13965	1.4164	-0.524414	-0.357066	-0.744141	-0.940791	-0.756836	-1.1765	-0.730469	-1.25985		2.4585	4.06274	-0.0146484	0.538914	-0.636719	-0.88182
5.42949	5.21354	0.520899	-0.226537	-0.992383	-0.677224	-1.22852	-1.55331	-1.27773	-1.92718		7.63437	6.91203	2.10059	2.0833	0.141993	0.407162	-0.763281	-0.753858	-0.898829	-1.10477		6.59043	6.61769	1.35547	0.55525	-0.182617	-0.0256569	-0.624413	-0.506908	-0.66875	-0.884713		1.35137	1.56674	-0.474805	-0.325239	-0.752149	-0.934352	-0.798144	-1.17521	-0.737403	-1.25959		2.77324	4.1042	0.0488281	0.54763	-0.660547	-0.880061
5.81016	5.57462	0.67461	-0.132537	-0.986719	-0.657378	-1.25488	-1.5493	-1.31914	-1.92637		7.86504	7.03786	2.30469	2.11529	0.193555	0.41384	-0.779101	-0.752509	-0.909375	-1.1045		7.27129	7.31582	1.64746	0.758028	-0.126953	0.0179613	-0.63496	-0.498059	-0.668359	-0.882938		1.55996	1.71465	-0.441016	-0.293558	-0.782813	-0.927929	-0.833398	-1.17392	-0.76543	-1.25933		3.04541	4.14489	0.0830078	0.556292	-0.68164	-0.878309
6.14551	5.9159	0.83252	-0.0396418	-0.955078	-0.637589	-1.28125	-1.54529	-1.35596	-1.92557		8.05557	7.15544	2.52246	2.14667	0.24375	0.420453	-0.769922	-0.75117	-0.911231	-1.10423		7.88115	7.95117	1.93555	0.956686	-0.0576172	0.0613278	-0.634472	-0.489235	-0.669336	-0.881168		1.74648	1.86015	-0.422461	-0.262022	-0.823828	-0.921519	-0.866113	-1.17264	-0.789356	-1.25908		3.31758	4.18483	0.138672	0.564899	-0.710547	-0.876564
6.47246	6.23846	0.988672	0.0521625	-0.938672	-0.617858	-1.30176	-1.54128	-1.39199	-1.92477		8.15615	7.26532	2.67773	2.17744	0.281836	0.427	-0.78164	-0.749842	-0.941504	-1.10397		8.37275	8.52938	2.24219	1.15131	-0.0117188	0.104444	-0.612597	-0.480436	-0.677344	-0.879401		1.9209	2.0033	-0.431641	-0.23063	-0.862305	-0.915124	-0.895508	-1.17135	-0.845704	-1.25882		3.52305	4.22402	0.170898	0.573452	-0.726367	-0.874825
6.83848	6.54332	1.13311	0.142889	-0.885156	-0.598183	-1.33496	-1.53728	-1.429	-1.92396		8.21357	7.36801	2.76855	2.20761	0.311328	0.433484	-0.799023	-0.748525	-0.944629	-1.1037		8.77441	9.0556	2.50098	1.34197	0.0556641	0.147311	-0.59082	-0.471662	-0.675781	-0.877638		2.07461	2.14413	-0.420508	-0.199383	-0.908789	-0.908744	-0.922754	-1.17007	-0.872364	-1.25856		3.67539	4.26248	0.21875	0.581951	-0.754687	-0.873093
7.12969	6.83146	1.24404	0.232549	-0.835156	-0.578566	-1.33691	-1.53328	-1.42178	-1.92316		8.26055	7.46397	2.83887	2.23721	0.342969	0.439905	-0.830859	-0.747218	-0.952344	-1.10344		9.15615	9.5345	2.75	1.52877	0.126953	0.189931	-0.593847	-0.462912	-0.670117	-0.875879		2.24648	2.28268	-0.4	-0.168278	-0.927344	-0.902377	-0.951074	-1.16879	-0.921192	-1.25831		3.84355	4.30022	0.250977	0.590397	-0.786523	-0.871368
7.36973	7.1038	1.33525	0.321156	-0.796289	-0.559005	-1.33789	-1.52929	-1.42803	-1.92236		8.3125	7.55365	2.91406	2.26623	0.415039	0.446262	-0.822265	-0.745921	-0.94336	-1.10318		9.41475	9.97034	2.92188	1.71177	0.128906	0.232305	-0.628222	-0.454188	-0.726172	-0.874125		2.40605	2.41898	-0.383985	-0.137316	-0.954297	-0.896025	-0.951465	-1.16751	-0.94834	-1.25805		4.0335	4.33725	0.287109	0.59879	-0.78457	-0.869649
7.60742	7.3612	1.44824	0.408723	-0.757813	-0.5395	-1.34766	-1.5253	-1.44922	-1.92156		8.3624	7.63746	2.97949	2.29469	0.44375	0.452557	-0.825781	-0.744634	-0.943262	-1.10292		9.7001	10.367	3.12988	1.89104	0.175781	0.274435	-0.636816	-0.445489	-0.744336	-0.872374		2.57148	2.55307	-0.370898	-0.106496	-0.95	-0.889687	-0.951367	-1.16624	-0.960352	-1.25779		4.18623	4.3736	0.333008	0.60713	-0.771094	-0.867936
7.81035	7.60447	1.55557	0.495261	-0.736524	-0.520052	-1.35742	-1.52132	-1.43935	-1.92076		8.37285	7.71578	2.99121	2.32261	0.444532	0.458791	-0.833789	-0.743357	-0.979688	-1.10266		9.96231	10.728	3.2832	2.06668	0.197266	0.316321	-0.672461	-0.436814	-0.795117	-0.870627		2.725	2.68499	-0.338477	-0.0758164	-0.966406	-0.883363	-0.959863	-1.16497	-0.97002	-1.25754		4.31562	4.40927	0.381836	0.615417	-0.773047	-0.86623
7.98145	7.83441	1.65723	0.580783	-0.713867	-0.50066	-1.36719	-1.51734	-1.46973	-1.91996		8.40605	7.78897	3	2.34998	0.473828	0.464964	-0.841601	-0.742091	-0.997266	-1.1024		10.1986	11.0565	3.4834	2.23875	0.234375	0.357965	-0.668554	-0.428163	-0.80293	-0.868884		2.85977	2.81477	-0.323828	-0.0452778	-0.99375	-0.877054	-0.989648	-1.1637	-1.00957	-1.25729		4.44658	4.44427	0.451172	0.623653	-0.761133	-0.864531
8.14004	8.05173	1.7668	0.6653	-0.696875	-0.481324	-1.36426	-1.51336	-1.48066	-1.91916		8.42598	7.85737	3.03809	2.37683	0.48711	0.471076	-0.836133	-0.740834	-1.01543	-1.10215		10.4071	11.3554	3.68164	2.40732	0.277344	0.39937	-0.643652	-0.419538	-0.815625	-0.867145		2.99668	2.94245	-0.316797	-0.014879	-1.01504	-0.870758	-1.01768	-1.16243	-1.03779	-1.25703		4.55117	4.47861	0.487305	0.631836	-0.757031	-0.862838
8.31094	8.25713	1.84492	0.748824	-0.686133	-0.462045	-1.38672	-1.50939	-1.51191	-1.91836		8.43926	7.92129	3.05664	2.40316	0.481641	0.477129	-0.835742	-0.739588	-1.02559	-1.1019		10.5786	11.6275	3.87793	2.57247	0.332031	0.440535	-0.624511	-0.410936	-0.832031	-0.865409		3.15547	3.06806	-0.279102	0.0153804	-1.03008	-0.864477	-1.04072	-1.16116	-1.06045	-1.25678		4.64639	4.51231	0.530273	0.639968	-0.740429	-0.861151
8.47988	8.45126	1.94258	0.831368	-0.671484	-0.44282	-1.39551	-1.50542	-1.52266	-1.91757		8.44023	7.98102	3.06738	2.42898	0.491406	0.483122	-0.837695	-0.738351	-1.05293	-1.10165		10.7441	11.8752	4.04883	2.73426	0.40625	0.481463	-0.602539	-0.402359	-0.836914	-0.863678		3.36562	3.19163	-0.214453	0.0455013	-1.00645	-0.858209	-1.0502	-1.1599	-1.04473	-1.25653		4.74121	4.54539	0.560547	0.64805	-0.743164	-0.859471
8.61348	8.63475	2.0167	0.912942	-0.641407	-0.423652	-1.4082	-1.50146	-1.51182	-1.91677		8.44775	8.03685	3.08496	2.4543	0.519532	0.489057	-0.822265	-0.737124	-1.0669	-1.1014		10.8944	12.1005	4.21875	2.89276	0.476563	0.522154	-0.580175	-0.393807	-0.817578	-0.861951		3.55332	3.3132	-0.148828	0.0754842	-0.989648	-0.851956	-1.05234	-1.15864	-1.05293	-1.25627		4.81416	4.57784	0.570313	0.65608	-0.74375	-0.857798
8.72187	8.80817	2.11533	0.993557	-0.599414	-0.404539	-1.42773	-1.4975	-1.51475	-1.91597		8.44707	8.08902	3.11328	2.47914	0.517774	0.494933	-0.827929	-0.735907	-1.07148	-1.10116		11.0437	12.3056	4.36523	3.04804	0.543945	0.562611	-0.55498	-0.385278	-0.807226	-0.860227		3.76602	3.4328	-0.0816407	0.10533	-0.955664	-0.845717	-1.04531	-1.15738	-1.03691	-1.25602		4.88467	4.60969	0.588867	0.664059	-0.741406	-0.85613
8.8498	8.97208	2.21104	1.07323	-0.574024	-0.385481	-1.41797	-1.49355	-1.49619	-1.91518		8.45693	8.13777	3.1543	2.50349	0.532813	0.500752	-0.846094	-0.734699	-1.06943	-1.10091		11.1993	12.4922	4.53516	3.20017	0.613281	0.602834	-0.526269	-0.376774	-0.817187	-0.858508		3.93379	3.55046	-0.0281253	0.135039	-0.92168	-0.839492	-1.04316	-1.15612	-1.03066	-1.25577		4.94824	4.64094	0.592773	0.671989	-0.741211	-0.854469
8.925	9.12699	2.26865	1.15196	-0.568164	-0.366478	-1.39941	-1.4896	-1.49228	-1.91438		8.45586	8.18333	3.18262	2.52738	0.577344	0.506514	-0.841601	-0.7335	-1.07148	-1.10067		11.3339	12.6621	4.69434	3.34921	0.655273	0.642825	-0.490332	-0.368294	-0.803906	-0.856792		4.06875	3.66622	0.0160155	0.164611	-0.926367	-0.83328	-1.01016	-1.15487	-1.04961	-1.25552		4.99766	4.6716	0.611328	0.679869	-0.72832	-0.852814
9.01523	9.27341	2.35039	1.22977	-0.547266	-0.34753	-1.39648	-1.48566	-1.51641	-1.91359		8.48271	8.22591	3.19336	2.5508	0.608594	0.51222	-0.841601	-0.732311	-1.07979	-1.10043		11.487	12.8167	4.85547	3.49522	0.712891	0.682585	-0.463183	-0.359838	-0.798437	-0.85508		4.18809	3.78009	0.0445309	0.194049	-0.929102	-0.827083	-1.00107	-1.15361	-1.06123	-1.25527		5.05176	4.7017	0.646484	0.687699	-0.735352	-0.851166
9.11563	9.4118	2.42402	1.30666	-0.529883	-0.328637	-1.39453	-1.48172	-1.5207	-1.91279		8.50566	8.2657	3.21484	2.57378	0.608594	0.51787	-0.831836	-0.731132	-1.08906	-1.10019		11.6182	12.9574	5.01465	3.63826	0.772461	0.722116	-0.454101	-0.351406	-0.78125	-0.853372		4.29512	3.89213	0.0656247	0.223351	-0.947071	-0.820899	-1.01045	-1.15236	-1.07119	-1.25502		5.10742	4.73122	0.6875	0.695479	-0.733398	-0.849524
9.2002	9.54259	2.49756	1.38265	-0.521484	-0.309798	-1.375	-1.47778	-1.55127	-1.912		8.52412	8.30288	3.2041	2.59631	0.615039	0.523465	-0.847851	-0.729962	-1.09209	-1.09996		11.7373	13.0854	5.15234	3.77839	0.835938	0.761418	-0.453125	-0.342998	-0.788086	-0.851668		4.40957	4.00235	0.129297	0.25252	-0.920508	-0.814729	-0.997461	-1.15112	-1.06035	-1.25477		5.15332	4.7602	0.719727	0.703211	-0.728516	-0.847888
9.29336	9.66622	2.56807	1.45775	-0.49082	-0.291014	-1.38672	-1.47385	-1.57295	-1.9112		8.53437	8.33763	3.2334	2.6184	0.60918	0.529005	-0.836133	-0.728801	-1.08574	-1.09972		11.8415	13.2019	5.2959	3.91568	0.885742	0.800494	-0.474902	-0.334614	-0.785742	-0.849967		4.49453	4.11078	0.160547	0.281554	-0.930274	-0.808573	-1.01943	-1.14987	-1.08232	-1.25452		5.22334	4.78863	0.769531	0.710894	-0.7125	-0.846258
9.41016	9.78306	2.67383	1.53197	-0.439453	-0.272285	-1.39648	-1.46992	-1.58496	-1.91041		8.53525	8.3701	3.25684	2.64007	0.63125	0.53449	-0.820898	-0.727649	-1.08096	-1.09949		11.9493	13.308	5.43164	4.05018	0.970703	0.839344	-0.468652	-0.326253	-0.748828	-0.848271		4.58887	4.21745	0.18457	0.310456	-0.919922	-0.802431	-1.0415	-1.14863	-1.08838	-1.25427		5.27803	4.81652	0.795898	0.718529	-0.726171	-0.844635
9.51074	9.89349	2.74609	1.60531	-0.417969	-0.253609	-1.39355	-1.466	-1.58398	-1.90962		8.56406	8.40045	3.29492	2.66132	0.627344	0.539922	-0.812109	-0.726506	-1.06973	-1.09926		12.039	13.4045	5.54395	4.18195	1.02539	0.87797	-0.471777	-0.317917	-0.740429	-0.846578		4.69746	4.3224	0.213086	0.339225	-0.89336	-0.796303	-1.07002	-1.14738	-1.09756	-1.25402		5.31074	4.8439	0.787109	0.726116	-0.736914	-0.843017
9.61816	9.99786	2.82568	1.6778	-0.402344	-0.234987	-1.39355	-1.46208	-1.61182	-1.90883		8.56611	8.42881	3.2998	2.68216	0.660938	0.545301	-0.798047	-0.725372	-1.06768	-1.09903		12.1091	13.4923	5.64453	4.31104	1.05469	0.916374	-0.472949	-0.309604	-0.733984	-0.844889		4.77988	4.42564	0.236914	0.367863	-0.88711	-0.790188	-1.08701	-1.14614	-1.1208	-1.25377		5.36211	4.87076	0.78125	0.733655	-0.746484	-0.841406
9.70703	10.0965	2.9043	1.74943	-0.362305	-0.21642	-1.38672	-1.45817	-1.61523	-1.90804		8.55664	8.45531	3.33789	2.7026	0.705078	0.550628	-0.770508	-0.724247	-1.06055	-1.0988		12.1504	13.5722	5.72559	4.4375	1.08105	0.954555	-0.484375	-0.301314	-0.757813	-0.843204		4.87598	4.52721	0.274414	0.396369	-0.874023	-0.784087	-1.10742	-1.14491	-1.13086	-1.25352		5.40527	4.89711	0.801758	0.741146	-0.749023	-0.839801
9.79609	10.1897	2.97471	1.82022	-0.325977	-0.197906	-1.38574	-1.45426	-1.61631	-1.90725		8.58398	8.48008	3.39941	2.72264	0.75293	0.555902	-0.743164	-0.723131	-1.0293	-1.09857		12.2221	13.645	5.84766	4.5614	1.13867	0.992516	-0.455664	-0.293048	-0.757031	-0.841522		4.96797	4.62714	0.285351	0.424745	-0.89043	-0.778	-1.13057	-1.14367	-1.16006	-1.25327		5.44053	4.92297	0.821289	0.748591	-0.739062	-0.838202
9.85859	10.2779	3.0499	1.89018	-0.295703	-0.179445	-1.36621	-1.45036	-1.60654	-1.90646		8.579	8.50323	3.4082	2.7423	0.771094	0.561124	-0.737695	-0.722024	-1.0333	-1.09835		12.2947	13.7112	5.98145	4.68278	1.17969	1.03026	-0.424023	-0.284805	-0.743555	-0.839845		5.07188	4.72544	0.326758	0.452991	-0.883203	-0.771926	-1.11924	-1.14244	-1.16475	-1.25303		5.446	4.94835	0.804688	0.755988	-0.747656	-0.836609
9.9123	10.3612	3.09482	1.95932	-0.273242	-0.161038	-1.36523	-1.44645	-1.60166	-1.90567		8.57813	8.52486	3.40039	2.76158	0.785156	0.566296	-0.744141	-0.720925	-1.05078	-1.09813		12.3553	13.7714	6.0791	4.80169	1.22461	1.06778	-0.409375	-0.276586	-0.762109	-0.838171		5.17148	4.82216	0.360938	0.481107	-0.908594	-0.765866	-1.13535	-1.14121	-1.1623	-1.25278		5.49307	4.97324	0.862305	0.763339	-0.736523	-0.835022
9.97949	10.4399	3.14648	2.02764	-0.242188	-0.142684	-1.35742	-1.44256	-1.61914	-1.90488		8.59932	8.54507	3.40039	2.78049	0.776172	0.571416	-0.754101	-0.719835	-1.06963	-1.0979		12.4238	13.8263	6.17871	4.91818	1.28418	1.10509	-0.402343	-0.26839	-0.78125	-0.836501		5.27695	4.9173	0.400977	0.509095	-0.890039	-0.75982	-1.12656	-1.13998	-1.1584	-1.25253		5.52793	4.99767	0.901367	0.770644	-0.719531	-0.833442
10.0646	10.5143	3.23252	2.09517	-0.198047	-0.124383	-1.35547	-1.43867	-1.61729	-1.90409		8.59189	8.56396	3.38477	2.79903	0.747461	0.576487	-0.778906	-0.718754	-1.09463	-1.09768		12.4751	13.8762	6.27832	5.03231	1.33691	1.14218	-0.399902	-0.260218	-0.783203	-0.834834		5.38223	5.01091	0.455469	0.536954	-0.901953	-0.753787	-1.11611	-1.13876	-1.15361	-1.25229		5.54121	5.02164	0.944336	0.777902	-0.696875	-0.831867
10.1115	10.5846	3.29307	2.1619	-0.179492	-0.106135	-1.33594	-1.43478	-1.59678	-1.90331		8.58203	8.58162	3.35352	2.81721	0.735352	0.581508	-0.775391	-0.717681	-1.12012	-1.09747		12.5507	13.9216	6.40137	5.14412	1.41504	1.17906	-0.369238	-0.252068	-0.764843	-0.833172		5.4832	5.10299	0.491992	0.564686	-0.908399	-0.747767	-1.12529	-1.13753	-1.16416	-1.25204		5.56016	5.04516	0.966797	0.785115	-0.676562	-0.830298
10.1768	10.6511	3.36426	2.22784	-0.140625	-0.0879396	-1.34766	-1.43089	-1.6084	-1.90252		8.58477	8.59811	3.33496	2.83505	0.736524	0.58648	-0.760547	-0.716617	-1.12031	-1.09725		12.5704	13.9629	6.48242	5.25366	1.45215	1.21573	-0.366113	-0.243942	-0.792773	-0.831513		5.60195	5.19359	0.543359	0.592291	-0.904883	-0.741761	-1.11465	-1.13631	-1.12676	-1.2518		5.58135	5.06824	0.975586	0.792283	-0.66543	-0.828735
10.2248	10.7139	3.40928	2.29301	-0.127735	-0.0697969	-1.34473	-1.42702	-1.60654	-1.90174		8.60273	8.61353	3.3252	2.85254	0.739063	0.591404	-0.73164	-0.715561	-1.10137	-1.09704		12.6007	14.0005	6.55371	5.36097	1.48438	1.25218	-0.393456	-0.235838	-0.828906	-0.829858		5.68711	5.28271	0.5875	0.619769	-0.898828	-0.735769	-1.11582	-1.13509	-1.12031	-1.25155		5.62305	5.09089	0.988281	0.799405	-0.631836	-0.827178
10.2625	10.7733	3.48184	2.35742	-0.105664	-0.0517067	-1.3584	-1.42314	-1.6166	-1.90095		8.61768	8.62794	3.3457	2.86969	0.753906	0.596279	-0.703125	-0.714513	-1.08643	-1.09682		12.6274	14.0347	6.64648	5.4661	1.55469	1.28842	-0.395019	-0.227758	-0.839844	-0.828207		5.77285	5.37039	0.637109	0.647122	-0.883399	-0.729789	-1.11758	-1.13387	-1.12285	-1.25131		5.65918	5.1131	1.00977	0.806483	-0.617188	-0.825627
10.2916	10.8294	3.54375	2.42107	-0.0814452	-0.0336687	-1.36035	-1.41927	-1.6082	-1.90017		8.63711	8.6414	3.36816	2.88651	0.759376	0.601106	-0.708398	-0.713474	-1.06699	-1.09661		12.6355	14.0659	6.71484	5.5691	1.58594	1.32446	-0.39375	-0.219701	-0.860742	-0.826559		5.8457	5.45665	0.651367	0.674349	-0.869141	-0.723824	-1.10547	-1.13266	-1.12891	-1.25106		5.68437	5.1349	1.0293	0.813515	-0.614648	-0.824082
10.3045	10.8824	3.58193	2.48397	-0.0646486	-0.0156829	-1.37988	-1.4154	-1.61904	-1.89938		8.60713	8.65399	3.34766	2.903	0.770313	0.605886	-0.730664	-0.712443	-1.07744	-1.0964		12.6817	14.0942	6.80469	5.67	1.63281	1.36028	-0.368066	-0.211666	-0.85039	-0.824915		5.93418	5.54152	0.691016	0.701451	-0.838281	-0.717871	-1.09531	-1.13144	-1.12715	-1.25082		5.7042	5.15629	1.03125	0.820504	-0.610156	-0.822543
10.3344	10.9325	3.61738	2.54614	-0.0611329	0.00225088	-1.39844	-1.41154	-1.64961	-1.8986		8.6125	8.66574	3.3457	2.91918	0.756641	0.61062	-0.732617	-0.71142	-1.05938	-1.09619		12.7126	14.12	6.90918	5.76886	1.69434	1.3959	-0.324512	-0.203654	-0.827734	-0.823275		6.00625	5.625	0.723047	0.72843	-0.828711	-0.711932	-1.07461	-1.13023	-1.14141	-1.25058		5.72793	5.17728	1.0332	0.827449	-0.598828	-0.82101
10.375	10.9799	3.6875	2.60757	-0.0410156	0.0201328	-1.41797	-1.40768	-1.67773	-1.89782		8.61484	8.67673	3.34863	2.93505	0.750391	0.615307	-0.758398	-0.710404	-1.07559	-1.09599		12.7685	14.1435	6.97461	5.8657	1.74121	1.43132	-0.302832	-0.195665	-0.815625	-0.821638		6.09961	5.70714	0.744141	0.755285	-0.797852	-0.706006	-1.06055	-1.12902	-1.14063	-1.25034		5.74521	5.19787	1.06836	0.834349	-0.581836	-0.819482
10.4135	11.0247	3.71602	2.66828	-0.0406251	0.0379631	-1.41602	-1.40383	-1.69062	-1.89703		8.61689	8.687	3.34375	2.95061	0.759571	0.619948	-0.79707	-0.709397	-1.07256	-1.09578		12.8381	14.1649	7.06738	5.96058	1.80176	1.46653	-0.25664	-0.187699	-0.798438	-0.820005		6.16934	5.78794	0.773828	0.782016	-0.794531	-0.700094	-1.05703	-1.12782	-1.1502	-1.25009		5.75312	5.21807	1.0918	0.841207	-0.576757	-0.817961
10.4639	11.067	3.73242	2.72828	-0.0273438	0.0557418	-1.4375	-1.39998	-1.71094	-1.89625		8.60439	8.6966	3.34082	2.96587	0.778906	0.624544	-0.809961	-0.708398	-1.07041	-1.09558		12.8897	14.1843	7.1377	6.05353	1.83008	1.50153	-0.217676	-0.179755	-0.798633	-0.818376		6.2457	5.86744	0.800391	0.808626	-0.802148	-0.694195	-1.07236	-1.12661	-1.15596	-1.24985		5.72539	5.2379	1.0752	0.848021	-0.583398	-0.816445
10.5014	11.107	3.7668	2.78757	-0.0113282	0.0734691	-1.45703	-1.39614	-1.73652	-1.89547		8.59541	8.70557	3.33984	2.98083	0.779102	0.629095	-0.836133	-0.707407	-1.08916	-1.09538		12.9423	14.202	7.20117	6.14459	1.87695	1.53634	-0.184668	-0.171834	-0.780468	-0.81675		6.29609	5.94564	0.832226	0.835113	-0.79961	-0.688309	-1.06416	-1.12541	-1.14248	-1.24961		5.71582	5.25735	1.06348	0.854792	-0.591797	-0.814934
10.5354	11.1448	3.82627	2.84617	0.00507784	0.0911452	-1.42773	-1.3923	-1.74228	-1.89469		8.61045	8.71395	3.34961	2.99551	0.791407	0.633601	-0.816992	-0.706423	-1.08389	-1.09517		12.9803	14.2182	7.23926	6.2338	1.90723	1.57094	-0.193554	-0.163935	-0.801172	-0.815129		6.3584	6.02258	0.864258	0.861479	-0.795898	-0.682436	-1.06787	-1.12421	-1.1333	-1.24937		5.72539	5.27643	1.05273	0.86152	-0.610742	-0.81343
10.5529	11.1806	3.86436	2.90408	0.022656	0.10877	-1.40918	-1.38846	-1.74912	-1.89391		8.61006	8.72178	3.36133	3.0099	0.788867	0.638063	-0.817578	-0.705448	-1.09307	-1.09498		13.033	14.2328	7.28613	6.32119	1.93945	1.60535	-0.20332	-0.156058	-0.793359	-0.81351		6.41445	6.09827	0.872461	0.887725	-0.789649	-0.676576	-1.08975	-1.12301	-1.15068	-1.24913		5.73545	5.29515	1.05371	0.868206	-0.642383	-0.811931
10.5686	11.2143	3.93174	2.96131	0.038281	0.126344	-1.42285	-1.38463	-1.76768	-1.89313		8.61436	8.7291	3.37695	3.02402	0.783594	0.642482	-0.815039	-0.70448	-1.10439	-1.09478		13.0729	14.2462	7.31543	6.40682	1.9668	1.63955	-0.200488	-0.148204	-0.786719	-0.811896		6.50586	6.17273	0.898438	0.91385	-0.793945	-0.670729	-1.10547	-1.12182	-1.15039	-1.24889		5.72842	5.31352	1.04395	0.87485	-0.667187	-0.810438
10.5982	11.2463	3.98272	3.01786	0.0728517	0.143867	-1.41699	-1.3808	-1.78057	-1.89235		8.6125	8.73594	3.38086	3.03786	0.79668	0.646857	-0.79707	-0.703519	-1.11211	-1.09458		13.1233	14.2583	7.39258	6.4907	2.00684	1.67356	-0.201855	-0.140372	-0.768945	-0.810285		6.58887	6.24599	0.941406	0.939855	-0.795898	-0.664896	-1.11719	-1.12062	-1.16895	-1.24865		5.71738	5.33155	1.03125	0.881452	-0.696094	-0.808951
10.6369	11.2764	4.04307	3.07376	0.101758	0.16134	-1.4082	-1.37698	-1.78037	-1.89157		8.61592	8.74233	3.39258	3.05144	0.79961	0.65119	-0.788281	-0.702566	-1.10869	-1.09439		13.1853	14.2693	7.45605	6.57287	2.05762	1.70737	-0.200488	-0.132563	-0.764258	-0.808677		6.67188	6.31806	0.991211	0.965741	-0.801758	-0.659075	-1.12256	-1.11943	-1.16943	-1.24841		5.72617	5.34923	1.03418	0.888013	-0.710742	-0.807469
10.6867	11.3049	4.09385	3.12899	0.118359	0.178762	-1.4082	-1.37316	-1.78916	-1.8908		8.63174	8.74831	3.38965	3.06475	0.819922	0.65548	-0.775781	-0.701621	-1.09873	-1.09419		13.2342	14.2794	7.52344	6.65338	2.09473	1.74099	-0.193554	-0.124775	-0.764062	-0.807073		6.7166	6.38897	1.03301	0.991509	-0.816602	-0.653268	-1.11064	-1.11824	-1.21006	-1.24817		5.72148	5.36658	1.04883	0.894531	-0.703516	-0.805993
10.7404	11.3319	4.14805	3.18358	0.139843	0.196134	-1.39844	-1.36934	-1.78184	-1.89002		8.63564	8.75389	3.38086	3.07781	0.827734	0.659728	-0.748437	-0.700683	-1.11045	-1.094		13.2844	14.2885	7.60254	6.73225	2.125	1.77441	-0.202929	-0.11701	-0.736914	-0.805473		6.76621	6.45872	1.07383	1.01716	-0.835351	-0.647473	-1.12168	-1.11705	-1.22578	-1.24793		5.71377	5.3836	1.05469	0.901009	-0.712109	-0.804523
10.7719	11.3574	4.18867	3.23753	0.158594	0.213455	-1.41309	-1.36553	-1.78926	-1.88924		8.6541	8.75911	3.38086	3.09062	0.844922	0.663935	-0.724414	-0.699753	-1.10176	-1.09381		13.3396	14.2969	7.6582	6.80952	2.19336	1.80764	-0.167187	-0.109267	-0.69082	-0.803877		6.79629	6.52734	1.09023	1.04269	-0.859961	-0.641692	-1.15908	-1.11587	-1.25029	-1.24769		5.74053	5.4003	1.08496	0.907446	-0.713281	-0.803058
10.8029	11.3814	4.20615	3.29084	0.178906	0.230727	-1.4082	-1.36172	-1.78037	-1.88847		8.65068	8.76398	3.40137	3.10317	0.854688	0.6681	-0.714648	-0.698829	-1.08076	-1.09362		13.3798	14.3045	7.69531	6.88522	2.23145	1.84068	-0.165136	-0.101545	-0.699414	-0.802284		6.83809	6.59485	1.12715	1.06811	-0.870899	-0.635923	-1.17744	-1.11468	-1.27041	-1.24746		5.75664	5.41669	1.08008	0.913843	-0.718164	-0.801599
10.827	11.4042	4.24258	3.34352	0.209765	0.247948	-1.40723	-1.35792	-1.7875	-1.88769		8.66201	8.76854	3.40527	3.11549	0.855078	0.672225	-0.678125	-0.697913	-1.06846	-1.09344		13.4026	14.3114	7.7334	6.95938	2.25293	1.87352	-0.159863	-0.0938458	-0.705469	-0.800694		6.90801	6.66127	1.15703	1.09341	-0.853711	-0.630168	-1.16728	-1.1135	-1.27842	-1.24722		5.77227	5.43277	1.09961	0.920199	-0.705469	-0.800145
10.8592	11.4257	4.26357	3.39559	0.218554	0.26512	-1.39844	-1.35412	-1.79971	-1.88692		8.68457	8.7728	3.41309	3.12757	0.870117	0.676309	-0.649414	-0.697005	-1.06934	-1.09325		13.4537	14.3176	7.79297	7.03204	2.29688	1.90618	-0.130273	-0.0861681	-0.706836	-0.799109		6.96914	6.72661	1.17715	1.11859	-0.852149	-0.624425	-1.17715	-1.11232	-1.28496	-1.24698		5.77285	5.44854	1.09766	0.926515	-0.716992	-0.798697
10.8697	11.446	4.2918	3.44705	0.239844	0.282242	-1.39844	-1.35033	-1.78984	-1.88614		8.69424	8.77678	3.43359	3.13942	0.863867	0.680354	-0.629297	-0.696103	-1.06846	-1.09306		13.4885	14.3233	7.83887	7.10322	2.3418	1.93865	-0.0886712	-0.0785122	-0.695898	-0.797526		7.03008	6.79089	1.20488	1.14366	-0.825391	-0.618695	-1.1624	-1.11115	-1.27451	-1.24674		5.77979	5.46401	1.10352	0.932791	-0.726563	-0.797255
10.8828	11.4652	4.2876	3.4979	0.216797	0.299314	-1.39453	-1.34654	-1.77881	-1.88537		8.71387	8.7805	3.45313	3.15103	0.871094	0.684358	-0.623047	-0.695208	-1.0625	-1.09288		13.4928	14.3285	7.84961	7.17295	2.34766	1.97093	-0.0843744	-0.0708781	-0.715625	-0.795948		7.10918	6.85413	1.24687	1.16861	-0.790235	-0.612978	-1.14873	-1.10997	-1.25596	-1.24651		5.80293	5.4792	1.1084	0.939028	-0.723242	-0.795817
10.9109	11.4834	4.3085	3.54815	0.234179	0.316338	-1.4082	-1.34276	-1.79189	-1.8846		8.71553	8.78397	3.44336	3.16243	0.875782	0.688324	-0.628125	-0.694321	-1.08135	-1.0927		13.4931	14.3333	7.85742	7.24126	2.3584	2.00303	-0.096777	-0.0632655	-0.748242	-0.794372		7.17734	6.91635	1.28379	1.19345	-0.782617	-0.607274	-1.13193	-1.1088	-1.23311	-1.24627		5.78818	5.49409	1.12109	0.945225	-0.723437	-0.794386
10.9561	11.5006	4.3457	3.59782	0.265625	0.333312	-1.39648	-1.33897	-1.78711	-1.88382		8.73047	8.78722	3.45313	3.1736	0.876953	0.692251	-0.602539	-0.693441	-1.07031	-1.09252		13.5127	14.3376	7.88379	7.30819	2.36816	2.03494	-0.0869136	-0.0556746	-0.760742	-0.792801		7.24277	6.97755	1.33262	1.21817	-0.75918	-0.601583	-1.12656	-1.10763	-1.20234	-1.24604		5.78652	5.50871	1.12305	0.951383	-0.722851	-0.792959
10.9859	11.5168	4.35723	3.6469	0.282813	0.350237	-1.39063	-1.3352	-1.78789	-1.88305		8.74111	8.79025	3.45313	3.18456	0.873633	0.696139	-0.59707	-0.692567	-1.07432	-1.09234		13.5037	14.3415	7.90039	7.37376	2.37793	2.06666	-0.113476	-0.0481052	-0.761133	-0.791233		7.30273	7.03777	1.37891	1.24278	-0.733398	-0.595904	-1.10938	-1.10646	-1.19336	-1.2458		5.77832	5.52305	1.12695	0.957502	-0.746094	-0.791539
11.0113	11.5321	4.38311	3.6954	0.316992	0.367113	-1.38672	-1.33142	-1.79228	-1.88228		8.73535	8.79309	3.42676	3.1953	0.854492	0.699989	-0.59375	-0.6917	-1.08789	-1.09216		13.5027	14.3451	7.92578	7.43799	2.40527	2.09821	-0.124218	-0.0405573	-0.766016	-0.789668		7.36309	7.097	1.41094	1.26728	-0.734571	-0.590238	-1.12383	-1.10529	-1.20176	-1.24557		5.80508	5.53712	1.16602	0.963583	-0.740429	-0.790123
11.052	11.5466	4.41758	3.74334	0.354687	0.38394	-1.37793	-1.32766	-1.80723	-1.88151		8.71494	8.79574	3.40234	3.20584	0.855859	0.703802	-0.595313	-0.690841	-1.08096	-1.09199		13.5334	14.3483	7.99316	7.50092	2.48535	2.12957	-0.113086	-0.0330307	-0.730078	-0.788107		7.42383	7.15528	1.4209	1.29167	-0.723633	-0.584584	-1.13477	-1.10413	-1.21191	-1.24533		5.79961	5.55092	1.17383	0.969626	-0.743555	-0.788713
11.0844	11.5603	4.45381	3.79071	0.397851	0.400718	-1.37207	-1.32389	-1.81514	-1.88074		8.72334	8.79822	3.42969	3.21618	0.847461	0.707578	-0.586133	-0.689987	-1.07061	-1.09181		13.5503	14.3513	8.03027	7.56257	2.53809	2.16075	-0.10791	-0.0255255	-0.731445	-0.78655		7.46426	7.21262	1.43203	1.31594	-0.713477	-0.578944	-1.15957	-1.10296	-1.2293	-1.2451		5.77627	5.56446	1.17383	0.97563	-0.740429	-0.787309
11.0934	11.5732	4.47637	3.83752	0.42832	0.417448	-1.35938	-1.32013	-1.8084	-1.87997		8.7124	8.80053	3.43945	3.22631	0.835938	0.711316	-0.597656	-0.689141	-1.06494	-1.09164		13.6028	14.354	8.0918	7.62297	2.5918	2.19175	-0.0729489	-0.0180416	-0.713281	-0.784996		7.50488	7.26902	1.44043	1.34011	-0.694336	-0.573316	-1.15625	-1.1018	-1.25391	-1.24487		5.78896	5.57774	1.1709	0.981596	-0.743359	-0.785909
11.1012	11.5855	4.51494	3.88379	0.449805	0.43413	-1.34863	-1.31637	-1.81572	-1.8792		8.7085	8.8027	3.43555	3.23625	0.833984	0.715018	-0.625	-0.688301	-1.06885	-1.09146		13.6464	14.3564	8.14941	7.68214	2.66504	2.22257	-0.0411129	-0.010579	-0.698437	-0.783445		7.57227	7.32451	1.46973	1.36416	-0.680664	-0.5677	-1.14746	-1.10064	-1.25195	-1.24463		5.79785	5.59078	1.20117	0.987525	-0.743164	-0.784515
11.1141	11.597	4.57461	3.92951	0.472461	0.450764	-1.32227	-1.31262	-1.80898	-1.87843		8.69434	8.80472	3.45117	3.246	0.839844	0.718683	-0.630859	-0.687468	-1.05176	-1.09129		13.6734	14.3586	8.20703	7.74011	2.70215	2.25321	-0.0287108	-0.00313744	-0.695117	-0.781898		7.60645	7.37911	1.5	1.3881	-0.670898	-0.562097	-1.1543	-1.09949	-1.27051	-1.2444		5.80039	5.60356	1.18652	0.993416	-0.747851	-0.783126
11.1313	11.608	4.64522	3.9747	0.498437	0.467349	-1.3252	-1.30887	-1.79365	-1.87767		8.70273	8.80661	3.46289	3.25556	0.854883	0.722313	-0.635351	-0.686642	-1.05996	-1.09112		13.7109	14.3607	8.27539	7.7969	2.75879	2.28368	-0.0117188	0.00428297	-0.697266	-0.780354		7.63613	7.43281	1.52383	1.41194	-0.666602	-0.556507	-1.16055	-1.09833	-1.28984	-1.24417		5.80449	5.61611	1.20215	0.99927	-0.757226	-0.781743
11.1594	11.6183	4.69834	4.01935	0.498242	0.483886	-1.30762	-1.30513	-1.79307	-1.8769		8.70117	8.80837	3.4707	3.26494	0.834961	0.725907	-0.643555	-0.685822	-1.08301	-1.09095		13.7552	14.3625	8.31641	7.85254	2.78613	2.31397	0.012012	0.0116823	-0.703516	-0.778814		7.66309	7.48565	1.55859	1.43566	-0.642578	-0.550929	-1.16016	-1.09718	-1.28223	-1.24394		5.80459	5.62842	1.19238	1.00509	-0.772656	-0.780365
11.1869	11.6281	4.75215	4.06348	0.544336	0.500376	-1.3125	-1.30139	-1.7707	-1.87613		8.69238	8.81002	3.47266	3.27414	0.848633	0.729466	-0.648437	-0.685008	-1.09863	-1.09079		13.7615	14.3642	8.34082	7.90705	2.78809	2.34408	-0.0148435	0.0190607	-0.721094	-0.777278		7.73984	7.53763	1.59629	1.45928	-0.626367	-0.545364	-1.15244	-1.09603	-1.25947	-1.2437		5.82236	5.64049	1.18848	1.01087	-0.773242	-0.778992
11.2035	11.6373	4.76826	4.10709	0.535547	0.516818	-1.29395	-1.29766	-1.76338	-1.87537		8.68252	8.81156	3.43652	3.28315	0.838477	0.732991	-0.660547	-0.684201	-1.129	-1.09062		13.78	14.3657	8.37793	7.96044	2.79492	2.37402	-0.0256829	0.0264182	-0.729101	-0.775744		7.80156	7.58877	1.62871	1.48278	-0.619336	-0.539811	-1.15459	-1.09488	-1.22568	-1.24347		5.8249	5.65234	1.18164	1.01661	-0.784766	-0.777624
11.2334	11.646	4.79297	4.15019	0.525391	0.533212	-1.30469	-1.29392	-1.76074	-1.8746		8.69414	8.813	3.42578	3.292	0.842969	0.73648	-0.654101	-0.6834	-1.13984	-1.09045		13.7938	14.3671	8.36719	8.01276	2.80273	2.40379	-0.034277	0.0337548	-0.744336	-0.774215		7.8623	7.63908	1.65234	1.50618	-0.609375	-0.534271	-1.15527	-1.09373	-1.20313	-1.24324		5.83193	5.66396	1.16016	1.02232	-0.802929	-0.776262
11.2568	11.6543	4.80518	4.19278	0.544922	0.54956	-1.3252	-1.2902	-1.76709	-1.87384		8.6874	8.81435	3.4043	3.30067	0.841406	0.739936	-0.656641	-0.682606	-1.1583	-1.09029		13.8115	14.3684	8.38965	8.06401	2.84277	2.43339	-0.0341792	0.0410706	-0.742188	-0.772689		7.91758	7.68857	1.67539	1.52947	-0.609766	-0.528743	-1.14854	-1.09259	-1.17451	-1.24301		5.85195	5.67536	1.18066	1.02799	-0.788281	-0.774905
11.2605	11.662	4.81826	4.23487	0.578906	0.565859	-1.32422	-1.28647	-1.76064	-1.87307		8.71621	8.81561	3.42969	3.30918	0.851172	0.743358	-0.648828	-0.681818	-1.14023	-1.09013		13.8116	14.3695	8.39746	8.11422	2.83789	2.46282	-0.0565424	0.0483656	-0.750781	-0.771166		7.96035	7.73726	1.7123	1.55266	-0.606055	-0.523227	-1.12246	-1.09145	-1.15703	-1.24278		5.84746	5.68655	1.19531	1.03363	-0.786523	-0.773552
11.2748	11.6694	4.85664	4.27647	0.60293	0.582112	-1.32031	-1.28276	-1.78828	-1.87231		8.72812	8.81678	3.42773	3.31752	0.854883	0.746746	-0.643164	-0.681036	-1.12441	-1.08997		13.8354	14.3706	8.41895	8.16341	2.86719	2.49207	-0.0484371	0.05564	-0.746289	-0.769646		7.98477	7.78516	1.76895	1.57574	-0.591406	-0.517724	-1.12295	-1.09031	-1.17119	-1.24255		5.86309	5.69753	1.2041	1.03923	-0.7875	-0.772205
11.2848	11.6764	4.87871	4.31758	0.628516	0.598318	-1.29883	-1.27904	-1.80352	-1.87155		8.74697	8.81788	3.42676	3.3257	0.877539	0.750101	-0.640039	-0.68026	-1.12803	-1.08981		13.8575	14.3715	8.45313	8.2116	2.90527	2.52116	-0.035058	0.0628937	-0.730273	-0.76813		8.01699	7.83229	1.79336	1.59871	-0.597266	-0.512233	-1.12051	-1.08917	-1.19707	-1.24232		5.8752	5.70829	1.22852	1.04479	-0.77793	-0.770864
11.2994	11.6829	4.9124	4.35821	0.657813	0.614477	-1.29785	-1.27533	-1.81865	-1.87078		8.76182	8.81891	3.44336	3.33372	0.889063	0.753423	-0.631445	-0.67949	-1.1083	-1.08965		13.8748	14.3724	8.48535	8.25881	2.93164	2.55008	-0.022656	0.0701268	-0.708398	-0.766618		8.02734	7.87865	1.81055	1.62158	-0.610352	-0.506754	-1.12988	-1.08803	-1.21777	-1.24209		5.88359	5.71886	1.24219	1.05032	-0.751367	-0.769527
11.3072	11.6892	4.95928	4.39836	0.696875	0.630589	-1.30078	-1.27162	-1.83916	-1.87002		8.77607	8.81987	3.44336	3.34159	0.889453	0.756713	-0.648633	-0.678726	-1.11162	-1.08949		13.9135	14.3732	8.54395	8.30506	2.98145	2.57883	0.00722694	0.0773395	-0.697461	-0.765108		8.05664	7.92426	1.82031	1.64435	-0.591797	-0.501288	-1.13086	-1.0869	-1.23242	-1.24187		5.88047	5.72922	1.24316	1.05582	-0.747851	-0.768195
11.3197	11.695	4.98799	4.43804	0.709375	0.646654	-1.28125	-1.26792	-1.85127	-1.86926		8.78018	8.82077	3.44531	3.34931	0.874609	0.759971	-0.647851	-0.677969	-1.1124	-1.08933		13.9354	14.3739	8.58887	8.35037	3.00781	2.60742	0.0291018	0.0845316	-0.691797	-0.763602		8.08027	7.96914	1.83223	1.66701	-0.597461	-0.495834	-1.14814	-1.08577	-1.2499	-1.24164		5.8835	5.73939	1.24805	1.06128	-0.733008	-0.766869
11.3459	11.7006	5.00938	4.47725	0.728711	0.662673	-1.29785	-1.26422	-1.85019	-1.8685		8.78311	8.82161	3.43359	3.35688	0.867774	0.763197	-0.655664	-0.677217	-1.13682	-1.08918		13.9627	14.3745	8.61914	8.39476	3.03809	2.63584	0.0564456	0.0917034	-0.711328	-0.7621		8.11602	8.01328	1.86797	1.68956	-0.598828	-0.490392	-1.14385	-1.08464	-1.24912	-1.24141		5.89287	5.74936	1.22852	1.0667	-0.720117	-0.765547
11.377	11.7058	5.04248	4.516	0.736328	0.678646	-1.28906	-1.26053	-1.84229	-1.86774		8.81084	8.82239	3.42578	3.3643	0.883985	0.766391	-0.661914	-0.676471	-1.1042	-1.08902		13.9707	14.3751	8.62988	8.43825	3.05273	2.6641	0.0576177	0.0988549	-0.734375	-0.760601		8.15566	8.05671	1.89102	1.71201	-0.608984	-0.484962	-1.1459	-1.08351	-1.24102	-1.24118		5.92256	5.75915	1.2207	1.07209	-0.71543	-0.76423
11.4049	11.7108	5.07158	4.5543	0.753516	0.694573	-1.27539	-1.25684	-1.82549	-1.86698		8.81338	8.82312	3.42578	3.37158	0.874609	0.769554	-0.676172	-0.675731	-1.1085	-1.08887		13.9678	14.3757	8.64844	8.48086	3.0752	2.69219	0.0605474	0.105986	-0.729492	-0.759105		8.20645	8.09943	1.92715	1.73436	-0.602149	-0.479544	-1.14687	-1.08238	-1.2498	-1.24096		5.9335	5.76875	1.21582	1.07745	-0.718945	-0.762919
11.4289	11.7155	5.06553	4.59214	0.751172	0.710453	-1.27539	-1.25315	-1.83115	-1.86622		8.79873	8.8238	3.40332	3.37871	0.857031	0.772686	-0.655664	-0.674997	-1.129	-1.08872		13.9897	14.3762	8.66406	8.5226	3.11621	2.72013	0.0756841	0.113097	-0.717773	-0.757613		8.22598	8.14147	1.95645	1.75661	-0.59043	-0.474139	-1.13418	-1.08126	-1.27031	-1.24073		5.93164	5.77817	1.20703	1.08277	-0.731445	-0.761612
11.442	11.7199	5.08672	4.62954	0.742774	0.726288	-1.29883	-1.24947	-1.82109	-1.86546		8.779	8.82444	3.39453	3.38572	0.849414	0.775787	-0.641797	-0.674269	-1.12725	-1.08857		14.0089	14.3766	8.6582	8.56349	3.14258	2.7479	0.082129	0.120188	-0.717578	-0.756124		8.25586	8.18282	1.9707	1.77876	-0.577148	-0.468745	-1.125	-1.08014	-1.26953	-1.2405		5.94189	5.78741	1.22656	1.08806	-0.746094	-0.760311
11.466	11.7241	5.11533	4.66651	0.746289	0.742077	-1.30664	-1.24579	-1.81846	-1.8647		8.7665	8.82504	3.40332	3.39258	0.861914	0.778858	-0.640039	-0.673546	-1.12021	-1.08842		14.0407	14.377	8.67676	8.60355	3.18457	2.77551	0.0963869	0.127258	-0.70957	-0.754638		8.28516	8.2235	1.96387	1.8008	-0.578125	-0.463364	-1.11426	-1.07902	-1.2793	-1.24028		5.92998	5.79647	1.22363	1.09332	-0.743555	-0.759014
11.4719	11.7281	5.13682	4.70303	0.758008	0.75782	-1.27051	-1.24212	-1.80674	-1.86395		8.74609	8.8256	3.40332	3.39931	0.861328	0.781899	-0.640625	-0.672829	-1.10156	-1.08827		14.0496	14.3774	8.6875	8.6428	3.21289	2.80296	0.102344	0.134309	-0.701562	-0.753156		8.30254	8.26352	1.95977	1.82274	-0.591992	-0.457995	-1.12432	-1.0779	-1.29893	-1.24005		5.93262	5.80536	1.22754	1.09854	-0.743164	-0.757723
11.4867	11.7318	5.17402	4.73913	0.776758	0.773518	-1.26953	-1.23845	-1.80781	-1.86319		8.73818	8.82612	3.43066	3.40592	0.861914	0.78491	-0.638086	-0.672118	-1.10752	-1.08812		14.0672	14.3777	8.70313	8.68125	3.2627	2.83026	0.138477	0.14134	-0.663476	-0.751677		8.30762	8.3029	1.96191	1.84458	-0.582031	-0.452638	-1.1499	-1.07678	-1.31201	-1.23983		5.92305	5.81409	1.25781	1.10373	-0.731055	-0.756436
11.508	11.7353	5.20615	4.77481	0.793164	0.78917	-1.24609	-1.23479	-1.80088	-1.86243		8.72647	8.82661	3.43359	3.41239	0.845313	0.787892	-0.637109	-0.671412	-1.10166	-1.08798		14.0833	14.378	8.75	8.71892	3.30273	2.85739	0.161426	0.14835	-0.674219	-0.750201		8.35703	8.34163	1.98887	1.86633	-0.572656	-0.447292	-1.14268	-1.07567	-1.28682	-1.2396		5.9167	5.82265	1.27344	1.10889	-0.741796	-0.755154
11.5227	11.7387	5.25742	4.81007	0.811718	0.804777	-1.24707	-1.23112	-1.79941	-1.86168		8.70596	8.82707	3.44336	3.41874	0.848242	0.790844	-0.641016	-0.670712	-1.12119	-1.08783		14.092	14.3783	8.74902	8.75582	3.30859	2.88437	0.148633	0.155341	-0.679297	-0.748729		8.38965	8.37974	2.0166	1.88797	-0.542969	-0.441959	-1.1416	-1.07455	-1.28418	-1.23938		5.9166	5.83104	1.27051	1.11401	-0.75957	-0.753877
11.5398	11.7418	5.30215	4.84491	0.837695	0.820339	-1.23535	-1.22747	-1.80801	-1.86092		8.69355	8.82749	3.44434	3.42497	0.866016	0.793768	-0.64375	-0.670017	-1.12969	-1.08769		14.1133	14.3786	8.78711	8.79197	3.33203	2.91119	0.139649	0.162312	-0.686523	-0.74726		8.42383	8.41723	2.05762	1.90951	-0.523438	-0.436638	-1.14746	-1.07344	-1.27637	-1.23915		5.9249	5.83928	1.2793	1.11911	-0.763476	-0.752605
11.548	11.7448	5.32334	4.87934	0.847851	0.835856	-1.2373	-1.22381	-1.81162	-1.86017		8.67471	8.82789	3.44629	3.43108	0.845313	0.796663	-0.648828	-0.669328	-1.12705	-1.08754		14.106	14.3788	8.79785	8.82739	3.31738	2.93786	0.152832	0.169263	-0.692383	-0.745794		8.46172	8.45411	2.0877	1.93096	-0.494336	-0.431328	-1.12334	-1.07234	-1.26377	-1.23893		5.94336	5.84736	1.29883	1.12417	-0.769531	-0.751338
11.5693	11.7477	5.33594	4.91337	0.867188	0.851329	-1.24805	-1.22016	-1.81348	-1.85941		8.66582	8.82826	3.42773	3.43707	0.83418	0.79953	-0.660937	-0.668645	-1.14473	-1.0874		14.1308	14.379	8.82422	8.86209	3.3418	2.96438	0.149317	0.176195	-0.698437	-0.744332		8.49707	8.4904	2.12988	1.9523	-0.469727	-0.426031	-1.12256	-1.07123	-1.25537	-1.23871		5.94629	5.85529	1.30664	1.12919	-0.768555	-0.750075
11.6166	11.7503	5.37129	4.947	0.905664	0.866756	-1.25781	-1.21652	-1.80977	-1.85866		8.63486	8.82861	3.41699	3.44294	0.849024	0.802368	-0.691015	-0.667966	-1.15127	-1.08726		14.1662	14.3792	8.83496	8.89608	3.34082	2.99074	0.147656	0.183107	-0.689063	-0.742873		8.55664	8.5261	2.18066	1.97355	-0.450195	-0.420745	-1.10254	-1.07013	-1.22559	-1.23848		5.96582	5.86307	1.30176	1.13419	-0.791016	-0.748818
11.6246	11.7528	5.39727	4.98023	0.939063	0.882139	-1.25195	-1.21288	-1.79961	-1.85791		8.59932	8.82893	3.39746	3.44871	0.849414	0.805179	-0.696484	-0.667293	-1.1751	-1.08712		14.1626	14.3794	8.85645	8.92939	3.35449	3.01695	0.14795	0.189999	-0.700195	-0.741417		8.60059	8.56122	2.24219	1.9947	-0.427734	-0.415471	-1.08301	-1.06902	-1.2041	-1.23826		5.95977	5.8707	1.29883	1.13916	-0.811914	-0.747565
11.6381	11.7552	5.3957	5.01308	0.948633	0.897477	-1.24805	-1.20924	-1.78926	-1.85716		8.6248	8.82924	3.41406	3.45436	0.851758	0.807963	-0.704883	-0.666625	-1.13105	-1.08698		14.18	14.3796	8.88281	8.96201	3.37109	3.04301	0.137012	0.196872	-0.703516	-0.739964		8.65117	8.59577	2.27324	2.01576	-0.408399	-0.410209	-1.05986	-1.06792	-1.19248	-1.23804		5.95605	5.87818	1.30371	1.14409	-0.813477	-0.746317
11.651	11.7575	5.40703	5.04553	0.980078	0.912771	-1.24805	-1.20561	-1.80254	-1.8564		8.6248	8.82952	3.41699	3.4599	0.850781	0.810719	-0.715625	-0.665963	-1.16035	-1.08684		14.2026	14.3797	8.88086	8.99398	3.3877	3.06892	0.136231	0.203725	-0.692383	-0.738515		8.69199	8.62975	2.3082	2.03672	-0.403711	-0.404959	-1.03965	-1.06682	-1.16914	-1.23782		5.95	5.88553	1.30078	1.14899	-0.809961	-0.745073
11.6676	11.7596	5.44268	5.07761	1.00352	0.928021	-1.22656	-1.20198	-1.79717	-1.85565		8.62285	8.82979	3.39258	3.46533	0.851758	0.813448	-0.717578	-0.665306	-1.16914	-1.08671		14.1923	14.3798	8.88281	9.02529	3.4043	3.09467	0.125879	0.210558	-0.716992	-0.737069		8.72754	8.66319	2.33691	2.05758	-0.397461	-0.39972	-1.02783	-1.06573	-1.17334	-1.2376		5.95088	5.89273	1.30859	1.15386	-0.817969	-0.743835
11.6682	11.7616	5.46787	5.10931	1.02656	0.943227	-1.21094	-1.19835	-1.78818	-1.8549		8.61318	8.83003	3.38086	3.47066	0.842383	0.816151	-0.719141	-0.664654	-1.18076	-1.08657		14.1791	14.38	8.9082	9.05597	3.44238	3.12028	0.142969	0.217373	-0.719922	-0.735626		8.76211	8.69609	2.3793	2.07835	-0.393164	-0.394494	-1.02041	-1.06463	-1.18193	-1.23738		5.95342	5.8998	1.32813	1.1587	-0.797266	-0.742601
11.6754	11.7635	5.49492	5.14064	1.04941	0.958389	-1.20117	-1.19473	-1.78203	-1.85415		8.63184	8.83027	3.38184	3.47589	0.833008	0.818827	-0.717773	-0.664007	-1.18848	-1.08644		14.1845	14.3801	8.91797	9.08602	3.45605	3.14575	0.159082	0.224168	-0.732617	-0.734187		8.78809	8.72845	2.37988	2.09902	-0.390625	-0.389279	-1.02197	-1.06354	-1.22217	-1.23716		5.9459	5.90673	1.33008	1.16351	-0.784961	-0.741372
11.6736	11.7653	5.5082	5.1716	1.04961	0.973507	-1.19336	-1.19112	-1.79629	-1.8534		8.64561	8.83048	3.39941	3.48101	0.840234	0.821476	-0.70957	-0.663365	-1.17861	-1.0863		14.2009	14.3802	8.94238	9.11547	3.49902	3.17106	0.177442	0.230944	-0.727149	-0.73275		8.80391	8.76029	2.40742	2.11959	-0.415821	-0.384075	-1.04219	-1.06245	-1.24844	-1.23694		5.92695	5.91354	1.32031	1.16829	-0.779883	-0.740147
11.6771	11.767	5.52266	5.20219	1.0668	0.988581	-1.21191	-1.1875	-1.82051	-1.85265		8.65322	8.83068	3.42969	3.48604	0.852149	0.8241	-0.705469	-0.662728	-1.1876	-1.08617		14.2111	14.3802	8.94824	9.14431	3.50977	3.19623	0.179883	0.2377	-0.735938	-0.731317		8.82539	8.79162	2.42402	2.14008	-0.437305	-0.378883	-1.05732	-1.06136	-1.25186	-1.23672		5.93555	5.92021	1.32813	1.17304	-0.772461	-0.738927
11.6809	11.7686	5.53721	5.23243	1.07734	1.00361	-1.20605	-1.18389	-1.80186	-1.85191		8.65527	8.83087	3.43066	3.49097	0.869141	0.826699	-0.6875	-0.662097	-1.1875	-1.08604		14.2449	14.3803	8.97949	9.17257	3.54004	3.22125	0.211719	0.244438	-0.72793	-0.729887		8.84707	8.82243	2.42422	2.16047	-0.454688	-0.373703	-1.06289	-1.06027	-1.27227	-1.2365		5.91367	5.92676	1.32031	1.17776	-0.777148	-0.737712
11.682	11.7701	5.55049	5.26231	1.10098	1.0186	-1.21191	-1.18029	-1.82002	-1.85116		8.68633	8.83105	3.47363	3.4958	0.906446	0.829271	-0.663867	-0.66147	-1.15938	-1.08591		14.2893	14.3804	9.02539	9.20026	3.56738	3.24613	0.229688	0.251156	-0.720313	-0.728461		8.86426	8.85275	2.43164	2.18076	-0.479492	-0.368535	-1.07227	-1.05919	-1.27441	-1.23628		5.92168	5.93318	1.33008	1.18245	-0.771875	-0.736501
11.673	11.7716	5.54014	5.29184	1.09687	1.03354	-1.2168	-1.17669	-1.84092	-1.85041		8.721	8.83121	3.48926	3.50055	0.913281	0.831819	-0.655078	-0.660848	-1.14229	-1.08578		14.3089	14.3805	9.04004	9.22738	3.58691	3.27087	0.229785	0.257855	-0.718164	-0.727037		8.87246	8.88257	2.42129	2.20096	-0.494727	-0.363378	-1.05752	-1.0581	-1.26787	-1.23606		5.94336	5.93948	1.31641	1.18711	-0.750977	-0.735295
11.6789	11.7729	5.53818	5.32102	1.11152	1.04844	-1.2373	-1.17309	-1.86533	-1.84967		8.72529	8.83137	3.48438	3.5052	0.927539	0.834342	-0.657422	-0.660231	-1.12236	-1.08565		14.3245	14.3805	9.0625	9.25395	3.61328	3.29546	0.246387	0.264535	-0.699609	-0.725617		8.91309	8.91191	2.43066	2.22107	-0.501953	-0.358232	-1.04639	-1.05702	-1.26221	-1.23584		5.95146	5.94566	1.32129	1.19174	-0.751367	-0.734094
11.6787	11.7742	5.54443	5.34986	1.11914	1.0633	-1.22656	-1.1695	-1.85889	-1.84892		8.74111	8.83151	3.48633	3.50976	0.906836	0.83684	-0.655664	-0.659619	-1.1085	-1.08552		14.3444	14.3806	9.08984	9.27998	3.6748	3.31991	0.278028	0.271197	-0.688086	-0.7242		8.92871	8.94078	2.43945	2.24109	-0.516602	-0.353099	-1.03906	-1.05594	-1.27539	-1.23562		5.95547	5.95172	1.30469	1.19634	-0.775586	-0.732897
11.6883	11.7754	5.56533	5.37837	1.12676	1.07812	-1.24121	-1.16591	-1.87881	-1.84817		8.74316	8.83165	3.46094	3.51423	0.916016	0.839313	-0.655273	-0.659012	-1.10254	-1.0854		14.3456	14.3806	9.12891	9.30548	3.72363	3.34422	0.295801	0.277839	-0.66914	-0.722786		8.94238	8.96918	2.45898	2.26102	-0.512695	-0.347976	-1.0249	-1.05487	-1.26416	-1.23541		5.97256	5.95767	1.2998	1.20091	-0.763867	-0.731705
11.6871	11.7766	5.58135	5.40653	1.15391	1.09289	-1.24707	-1.16232	-1.87822	-1.84743		8.76377	8.83177	3.4707	3.51861	0.905664	0.841763	-0.644141	-0.658409	-1.08193	-1.08527		14.3296	14.3807	9.14551	9.33047	3.75293	3.36839	0.315918	0.284463	-0.669922	-0.721375		8.96719	8.99711	2.50039	2.28085	-0.480078	-0.342865	-1.01211	-1.05379	-1.24688	-1.23519		5.96572	5.96351	1.27734	1.20546	-0.790234	-0.730517
11.6957	11.7776	5.59199	5.43437	1.19277	1.10762	-1.23926	-1.15874	-1.88203	-1.84668		8.77529	8.83189	3.4834	3.52292	0.921484	0.844188	-0.62832	-0.657811	-1.06357	-1.08515		14.3288	14.3807	9.14453	9.35495	3.79688	3.39242	0.32002	0.291068	-0.668555	-0.719968		8.96465	9.0246	2.54863	2.3006	-0.46211	-0.337766	-1.00615	-1.05272	-1.25107	-1.23497		5.98447	5.96923	1.30078	1.20997	-0.792773	-0.729334
11.6889	11.7787	5.59541	5.46188	1.20645	1.1223	-1.25098	-1.15517	-1.89424	-1.84594		8.77812	8.832	3.47363	3.52713	0.929883	0.84659	-0.599414	-0.657218	-1.06758	-1.08502		14.3341	14.3808	9.15918	9.37893	3.81055	3.41632	0.318457	0.297654	-0.667773	-0.718564		8.98125	9.05164	2.57988	2.32025	-0.43086	-0.332678	-1.01934	-1.05165	-1.23887	-1.23475		5.98428	5.97485	1.31836	1.21446	-0.784375	-0.728155
11.6891	11.7796	5.62236	5.48907	1.22617	1.13695	-1.25781	-1.15159	-1.89775	-1.8452		8.77803	8.8321	3.47266	3.53127	0.939258	0.848968	-0.560742	-0.65663	-1.07158	-1.0849		14.3471	14.3808	9.18945	9.40242	3.82227	3.44007	0.329493	0.304221	-0.655468	-0.717162		9.00762	9.07824	2.61211	2.33981	-0.398633	-0.327601	-1.01494	-1.05058	-1.20615	-1.23454		5.98232	5.98036	1.33691	1.21891	-0.766797	-0.726981
11.6713	11.7805	5.64229	5.51593	1.2377	1.15155	-1.25391	-1.14802	-1.89326	-1.84445		8.78154	8.8322	3.47754	3.53533	0.948438	0.851323	-0.534961	-0.656046	-1.07197	-1.08478		14.3485	14.3808	9.19531	9.42543	3.81445	3.46369	0.325098	0.31077	-0.663281	-0.715764		9.03105	9.10441	2.63652	2.35929	-0.364453	-0.322536	-1.01396	-1.04951	-1.19443	-1.23432		5.98408	5.98576	1.33594	1.22334	-0.758399	-0.725811
11.6771	11.7814	5.65645	5.54248	1.25137	1.16611	-1.23828	-1.14446	-1.88887	-1.84371		8.77832	8.83229	3.50391	3.53931	0.936523	0.853655	-0.535156	-0.655467	-1.09082	-1.08465		14.3625	14.3809	9.19434	9.44798	3.80566	3.48717	0.303906	0.3173	-0.679297	-0.714369		9.02246	9.13016	2.6416	2.37867	-0.360352	-0.317482	-1.02344	-1.04844	-1.19141	-1.23411		5.98955	5.99106	1.34668	1.22774	-0.747461	-0.724646
11.6717	11.7822	5.6835	5.56872	1.25273	1.18063	-1.21973	-1.1409	-1.90127	-1.84297		8.76543	8.83237	3.48633	3.54321	0.923047	0.855964	-0.526172	-0.654892	-1.09297	-1.08453		14.3835	14.3809	9.21094	9.47007	3.81543	3.51051	0.298535	0.323812	-0.691016	-0.712978		9.04727	9.15549	2.65078	2.39797	-0.338477	-0.312439	-1.00479	-1.04738	-1.20732	-1.23389		5.9832	5.99626	1.33008	1.23212	-0.765039	-0.723485
11.6648	11.783	5.67764	5.59466	1.25176	1.1951	-1.20605	-1.13734	-1.90029	-1.84223		8.76074	8.83245	3.48242	3.54704	0.899415	0.85825	-0.526367	-0.654322	-1.09863	-1.08441		14.3933	14.3809	9.21875	9.49171	3.82422	3.53372	0.307324	0.330305	-0.708594	-0.711589		9.07383	9.1804	2.66172	2.41717	-0.351953	-0.307408	-1.00596	-1.04632	-1.21846	-1.23368		5.98438	6.00137	1.32617	1.23646	-0.762695	-0.722329
11.6736	11.7837	5.69912	5.62028	1.26543	1.20954	-1.20801	-1.13379	-1.89443	-1.84149		8.75195	8.83252	3.47266	3.55079	0.869141	0.860515	-0.557617	-0.653757	-1.11816	-1.0843		14.419	14.3809	9.22559	9.51291	3.83496	3.5568	0.32627	0.33678	-0.708789	-0.710203		9.10098	9.20492	2.68789	2.43629	-0.336524	-0.302388	-0.993555	-1.04525	-1.2293	-1.23346		5.98457	6.00637	1.32813	1.24078	-0.751563	-0.721177
11.6797	11.7844	5.73145	5.64561	1.29004	1.22393	-1.2041	-1.13024	-1.88184	-1.84075		8.74297	8.83259	3.46484	3.55447	0.853711	0.862756	-0.586719	-0.653196	-1.12129	-1.08418		14.4423	14.381	9.24609	9.53368	3.86523	3.57974	0.33877	0.343236	-0.692578	-0.708821		9.1166	9.22904	2.69375	2.45533	-0.328711	-0.297379	-1.00088	-1.0442	-1.24443	-1.23325		5.97617	6.01128	1.33984	1.24507	-0.766406	-0.720029
11.7188	11.7851	5.75	5.67064	1.31934	1.23828	-1.20117	-1.12669	-1.87402	-1.84001		8.72559	8.83266	3.44531	3.55808	0.834961	0.864977	-0.600586	-0.652639	-1.14844	-1.08406		14.4522	14.381	9.2627	9.55403	3.88281	3.60255	0.35166	0.349674	-0.667773	-0.707442		9.1291	9.25276	2.69355	2.47427	-0.336719	-0.292381	-1.00947	-1.04314	-1.24795	-1.23304		5.96709	6.0161	1.33789	1.24933	-0.767969	-0.718886
11.7535	11.7857	5.76055	5.69537	1.34238	1.25259	-1.19043	-1.12315	-1.8543	-1.83927		8.71924	8.83272	3.42871	3.56162	0.84668	0.867175	-0.618164	-0.652087	-1.15186	-1.08395		14.4931	14.381	9.29688	9.57396	3.94531	3.62523	0.37002	0.356094	-0.655468	-0.706065		9.14551	9.2761	2.7002	2.49313	-0.329102	-0.287395	-1.02295	-1.04208	-1.26221	-1.23282		5.98603	6.02083	1.35059	1.25357	-0.750586	-0.717747
11.7449	11.7863	5.77627	5.71981	1.36504	1.26685	-1.17578	-1.11961	-1.83193	-1.83853		8.7415	8.83277	3.43359	3.56509	0.863477	0.869352	-0.605273	-0.651539	-1.14033	-1.08383		14.5046	14.381	9.32422	9.59349	3.96777	3.64778	0.389356	0.362496	-0.633399	-0.704692		9.15645	9.29907	2.73652	2.5119	-0.294726	-0.282419	-1.02949	-1.04103	-1.23867	-1.23261		5.9833	6.02546	1.34766	1.25778	-0.753125	-0.716612
11.7652	11.7868	5.79229	5.74397	1.39414	1.28108	-1.16797	-1.11608	-1.83818	-1.8378		8.72119	8.83282	3.44531	3.5685	0.860352	0.871507	-0.615234	-0.650995	-1.1665	-1.08372		14.5382	14.381	9.34668	9.61262	3.99219	3.67019	0.416113	0.368879	-0.632617	-0.703322		9.20313	9.32166	2.7666	2.53059	-0.265625	-0.277455	-1.02686	-1.03998	-1.23193	-1.2324		5.98252	6.03001	1.34668	1.26196	-0.747851	-0.715482
11.7777	11.7873	5.80439	5.76784	1.40566	1.29526	-1.15723	-1.11255	-1.82197	-1.83706		8.72305	8.83287	3.45996	3.57184	0.87168	0.873641	-0.609766	-0.650456	-1.1627	-1.0836		14.5537	14.381	9.37793	9.63137	4.04297	3.69248	0.445313	0.375244	-0.626953	-0.701955		9.22324	9.34389	2.75742	2.54919	-0.249414	-0.272502	-1.03037	-1.03893	-1.22139	-1.23218		6.00664	6.03447	1.35449	1.26612	-0.747461	-0.714356
11.7783	11.7878	5.85645	5.79144	1.42773	1.30941	-1.12695	-1.10903	-1.82031	-1.83632		8.73242	8.83292	3.46582	3.57511	0.865235	0.875755	-0.624023	-0.64992	-1.15918	-1.08349		14.5451	14.381	9.39551	9.64973	4.08496	3.71464	0.45625	0.381592	-0.643164	-0.700592		9.27481	9.36575	2.78555	2.5677	-0.237891	-0.26756	-1.0043	-1.03788	-1.21758	-1.23197		6.02324	6.03885	1.36133	1.27025	-0.739648	-0.713234
11.7705	11.7883	5.8877	5.81475	1.4375	1.32351	-1.12012	-1.1055	-1.83105	-1.83559		8.70478	8.83296	3.45605	3.57832	0.845508	0.877848	-0.635937	-0.649389	-1.17705	-1.08338		14.5649	14.3811	9.40918	9.66772	4.08008	3.73667	0.479004	0.387921	-0.666016	-0.699231		9.31777	9.38726	2.79434	2.58613	-0.251563	-0.262629	-1.00674	-1.03684	-1.22979	-1.23176		6.03213	6.04314	1.36035	1.27435	-0.739453	-0.712117
11.7643	11.7887	5.9002	5.83779	1.43809	1.33757	-1.10547	-1.10199	-1.83672	-1.83485		8.7127	8.833	3.44336	3.58147	0.83711	0.87992	-0.641406	-0.648863	-1.19941	-1.08327		14.5507	14.3811	9.40723	9.68535	4.07715	3.75858	0.472559	0.394232	-0.697461	-0.697873		9.34336	9.40842	2.78477	2.60448	-0.247461	-0.25771	-0.994727	-1.0358	-1.23652	-1.23155		6.04297	6.04735	1.37012	1.27843	-0.710938	-0.711004
11.7777	11.7891	5.94014	5.86057	1.45645	1.3516	-1.125	-1.09847	-1.8542	-1.83412		8.70684	8.83304	3.42188	3.58456	0.832227	0.881972	-0.657031	-0.64834	-1.2082	-1.08316		14.5305	14.3811	9.41504	9.70261	4.08691	3.78036	0.481641	0.400526	-0.710546	-0.696518		9.35977	9.42924	2.76699	2.62274	-0.244727	-0.252801	-1.00625	-1.03475	-1.25859	-1.23134		6.06045	6.05149	1.38965	1.28248	-0.715039	-0.709895
11.8109	11.7895	5.99043	5.88307	1.48184	1.36558	-1.11035	-1.09496	-1.86055	-1.83338		8.70527	8.83307	3.43164	3.58759	0.844532	0.884004	-0.657422	-0.647822	-1.19805	-1.08305		14.5245	14.3811	9.41016	9.71953	4.09863	3.80201	0.475684	0.406802	-0.711719	-0.695167		9.35879	9.44973	2.76602	2.64092	-0.258399	-0.247903	-1.02969	-1.03371	-1.28789	-1.23113		6.05664	6.05554	1.36914	1.28651	-0.730469	-0.70879
11.8152	11.7899	5.99063	5.90531	1.49395	1.37952	-1.08105	-1.09146	-1.85781	-1.83265		8.70185	8.83311	3.43652	3.59056	0.836719	0.886016	-0.659375	-0.647307	-1.18193	-1.08294		14.5259	14.3811	9.41211	9.7361	4.0918	3.82354	0.467286	0.413059	-0.71875	-0.693818		9.37012	9.46987	2.79395	2.65901	-0.248047	-0.243016	-1.04053	-1.03268	-1.27588	-1.23092		6.0459	6.05952	1.35156	1.29051	-0.731445	-0.707689
11.8391	11.7902	5.9835	5.92729	1.51973	1.39342	-1.11914	-1.08795	-1.88389	-1.83192		8.71172	8.83314	3.4209	3.59347	0.822461	0.888009	-0.678515	-0.646797	-1.17207	-1.08283		14.5315	14.3811	9.41602	9.75233	4.0752	3.84494	0.459278	0.4193	-0.730859	-0.692472		9.36367	9.4897	2.80898	2.67702	-0.24082	-0.23814	-1.02725	-1.03164	-1.27373	-1.23071		6.05645	6.06342	1.33496	1.29449	-0.739649	-0.706593
11.857	11.7906	6.00225	5.94901	1.55625	1.40728	-1.11328	-1.08446	-1.87432	-1.83118		8.72197	8.83316	3.43848	3.59633	0.83125	0.889982	-0.669726	-0.64629	-1.154	-1.08273		14.528	14.3811	9.41992	9.76824	4.09766	3.86622	0.480176	0.425522	-0.733984	-0.69113		9.37051	9.5092	2.84023	2.69495	-0.233984	-0.233275	-1.0375	-1.03061	-1.28399	-1.2305		6.0626	6.06724	1.33203	1.29844	-0.737109	-0.705501
11.8781	11.7909	6.00693	5.97047	1.58613	1.4211	-1.1084	-1.08096	-1.85557	-1.83045		8.72461	8.83319	3.45801	3.59913	0.831055	0.891935	-0.671875	-0.645788	-1.12109	-1.08262		14.5445	14.3811	9.43848	9.78382	4.11621	3.88738	0.489844	0.431727	-0.730273	-0.68979		9.38965	9.52839	2.86914	2.7128	-0.243164	-0.228421	-1.04785	-1.02957	-1.28906	-1.23029		6.04092	6.071	1.31152	1.30236	-0.745313	-0.704413
11.8814	11.7912	5.99883	5.99168	1.6002	1.43488	-1.08984	-1.07747	-1.83574	-1.82972		8.72656	8.83321	3.45313	3.60188	0.81543	0.89387	-0.680664	-0.64529	-1.10059	-1.08252		14.5437	14.3811	9.44629	9.79909	4.1377	3.90841	0.491895	0.437914	-0.717383	-0.688454		9.39394	9.54726	2.88906	2.73056	-0.267188	-0.223578	-1.06289	-1.02854	-1.31231	-1.23008		6.0332	6.07468	1.31152	1.30627	-0.737305	-0.703329
11.8818	11.7915	6.0166	6.01265	1.60938	1.44862	-1.08594	-1.07398	-1.83789	-1.82899		8.7251	8.83324	3.44531	3.60458	0.807617	0.895785	-0.679688	-0.644795	-1.11865	-1.08241		14.5509	14.3811	9.46191	9.81404	4.16016	3.92933	0.523536	0.444083	-0.719531	-0.68712		9.39746	9.56583	2.90039	2.74825	-0.270508	-0.218745	-1.06445	-1.02751	-1.30078	-1.22987		6.01719	6.07829	1.32422	1.31014	-0.73125	-0.70225
11.8885	11.7917	6.04141	6.03336	1.62383	1.46232	-1.09375	-1.0705	-1.83535	-1.82826		8.74228	8.83326	3.43066	3.60722	0.833399	0.897682	-0.672461	-0.644305	-1.13174	-1.08231		14.5614	14.3811	9.47363	9.82869	4.20117	3.95012	0.528223	0.450235	-0.716992	-0.68579		9.4209	9.5841	2.9082	2.76585	-0.274414	-0.213924	-1.07568	-1.02649	-1.31494	-1.22967		5.99414	6.08184	1.31641	1.31399	-0.755859	-0.701174
11.8869	11.792	6.05479	6.05384	1.62129	1.47598	-1.0791	-1.06702	-1.83213	-1.82753		8.74492	8.83328	3.46484	3.60981	0.870313	0.89956	-0.674609	-0.643818	-1.12227	-1.08221		14.5906	14.3811	9.48926	9.84305	4.22266	3.97079	0.54375	0.45637	-0.700586	-0.684462		9.44219	9.60207	2.92754	2.78337	-0.27461	-0.209113	-1.08623	-1.02546	-1.30186	-1.22946		6.01133	6.08531	1.33984	1.31782	-0.768359	-0.700102
11.8746	11.7922	6.04521	6.07407	1.6373	1.4896	-1.0791	-1.06355	-1.83135	-1.8268		8.7333	8.8333	3.44629	3.61235	0.887305	0.90142	-0.689844	-0.643335	-1.14268	-1.0821		14.5979	14.3811	9.49609	9.85711	4.25977	3.99135	0.555957	0.462487	-0.701562	-0.683138		9.46445	9.61975	2.95957	2.80082	-0.25918	-0.204313	-1.08457	-1.02444	-1.29902	-1.22925		6.00391	6.08873	1.34473	1.32162	-0.794922	-0.699035
11.8943	11.7924	6.06533	6.09407	1.65312	1.50319	-1.06348	-1.06008	-1.83096	-1.82607		8.73154	8.83332	3.42285	3.61485	0.9125	0.903262	-0.692968	-0.642856	-1.14443	-1.082		14.6121	14.3811	9.47852	9.87088	4.27637	4.01178	0.558399	0.468587	-0.725977	-0.681816		9.4916	9.63715	2.97695	2.81818	-0.249609	-0.199524	-1.08828	-1.02342	-1.28496	-1.22904		6.03311	6.09207	1.38281	1.3254	-0.767774	-0.697972
11.8963	11.7926	6.0751	6.11383	1.66777	1.51673	-1.06152	-1.05661	-1.83096	-1.82534		8.70605	8.83333	3.42188	3.61729	0.919922	0.905086	-0.689453	-0.642381	-1.15527	-1.0819		14.6274	14.3811	9.49707	9.88438	4.27441	4.0321	0.557129	0.47467	-0.739258	-0.680498		9.50098	9.65426	3	2.83546	-0.231445	-0.194745	-1.06934	-1.0224	-1.28223	-1.22884		6.04326	6.09535	1.41406	1.32916	-0.743555	-0.696912
11.9088	11.7928	6.09893	6.13336	1.69883	1.53023	-1.06543	-1.05314	-1.82451	-1.82461		8.73242	8.83335	3.44336	3.61969	0.917969	0.906891	-0.693359	-0.641909	-1.13965	-1.0818		14.6268	14.3811	9.49414	9.8976	4.2793	4.0523	0.533985	0.480735	-0.766992	-0.679182		9.52266	9.67109	3.04414	2.85266	-0.202929	-0.189977	-1.05342	-1.02138	-1.27627	-1.22863		6.06523	6.09857	1.41309	1.33289	-0.739649	-0.695857
11.9254	11.793	6.11699	6.15266	1.75254	1.5437	-1.04785	-1.04969	-1.79766	-1.82389		8.72519	8.83336	3.45508	3.62204	0.888086	0.90868	-0.692968	-0.641441	-1.14785	-1.0817		14.6074	14.3811	9.49219	9.91056	4.25977	4.07238	0.507813	0.486783	-0.796875	-0.677869		9.53594	9.68766	3.08184	2.86979	-0.21211	-0.18522	-1.04326	-1.02036	-1.27256	-1.22843		6.06172	6.10173	1.41016	1.3366	-0.711523	-0.694806
11.9578	11.7932	6.14639	6.17173	1.77715	1.55712	-1.02051	-1.04623	-1.77236	-1.82316		8.72383	8.83338	3.45117	3.62435	0.873828	0.91045	-0.667188	-0.640977	-1.15898	-1.08161		14.5913	14.3811	9.46094	9.92325	4.26172	4.09235	0.480957	0.492814	-0.830078	-0.67656		9.54629	9.70395	3.08437	2.88684	-0.219337	-0.180473	-1.0707	-1.01935	-1.3084	-1.22822		6.07695	6.10483	1.42188	1.34028	-0.692773	-0.693759
11.9598	11.7934	6.14932	6.19058	1.77227	1.57051	-0.999023	-1.04278	-1.74893	-1.82243		8.74395	8.83339	3.47461	3.62661	0.883008	0.912203	-0.646289	-0.640517	-1.1418	-1.08151		14.575	14.3811	9.49902	9.93568	4.27637	4.1122	0.496876	0.498828	-0.832421	-0.675253		9.5416	9.71998	3.08848	2.9038	-0.204493	-0.175738	-1.0792	-1.01833	-1.31221	-1.22802		6.04668	6.10787	1.41309	1.34394	-0.680079	-0.692715
11.9352	11.7935	6.12139	6.20921	1.75742	1.58386	-1.02344	-1.03933	-1.76201	-1.82171		8.73994	8.8334	3.45996	3.62883	0.872851	0.91394	-0.667188	-0.64006	-1.16143	-1.08141		14.559	14.3811	9.50098	9.94786	4.27539	4.13194	0.47793	0.504825	-0.83125	-0.673949		9.55449	9.73575	3.10039	2.92069	-0.193555	-0.171012	-1.06963	-1.01732	-1.30283	-1.22781		6.06621	6.11085	1.42285	1.34758	-0.663477	-0.691676
11.9354	11.7937	6.11465	6.22761	1.76836	1.59717	-1.05664	-1.03588	-1.78457	-1.82098		8.72295	8.83341	3.44336	3.631	0.857617	0.915659	-0.667773	-0.639606	-1.16572	-1.08131		14.5692	14.3811	9.53125	9.95979	4.31738	4.15156	0.502832	0.510805	-0.810742	-0.672648		9.55723	9.75127	3.11484	2.93751	-0.208399	-0.166298	-1.07285	-1.01631	-1.31074	-1.22761		6.07559	6.11378	1.42773	1.35119	-0.640821	-0.690641
11.9287	11.7938	6.11328	6.24581	1.75977	1.61044	-1.04883	-1.03244	-1.79199	-1.82026		8.67949	8.83342	3.41602	3.63313	0.859571	0.917361	-0.66582	-0.639157	-1.18867	-1.08122		14.5783	14.3811	9.57031	9.97148	4.36133	4.17107	0.530469	0.516768	-0.813086	-0.67135		9.57852	9.76653	3.12344	2.95424	-0.201757	-0.161593	-1.0668	-1.01531	-1.30156	-1.2274		6.07959	6.11665	1.4541	1.35478	-0.626953	-0.689609
11.9203	11.794	6.10371	6.26379	1.77578	1.62367	-1.03906	-1.02901	-1.81172	-1.81954		8.66211	8.83343	3.38574	3.63523	0.856445	0.919047	-0.664063	-0.63871	-1.19043	-1.08113		14.5926	14.3812	9.60449	9.98293	4.39453	4.19047	0.555469	0.522714	-0.786524	-0.670055		9.60019	9.78154	3.12168	2.9709	-0.183008	-0.1569	-1.03818	-1.0143	-1.29268	-1.2272		6.08818	6.11946	1.43359	1.35835	-0.630274	-0.688582
11.9078	11.7941	6.11504	6.28155	1.78184	1.63687	-1.04688	-1.02557	-1.83086	-1.81881		8.65215	8.83344	3.36523	3.63728	0.853711	0.920716	-0.679492	-0.638268	-1.2082	-1.08103		14.6284	14.3812	9.63477	9.99415	4.42188	4.20975	0.57373	0.528643	-0.761719	-0.668763		9.63066	9.79632	3.12871	2.98749	-0.153516	-0.152217	-1.01299	-1.0133	-1.2667	-1.22699		6.11504	6.12222	1.42188	1.3619	-0.632226	-0.687558
11.9006	11.7942	6.13389	6.29911	1.81563	1.65003	-1.03809	-1.02215	-1.84873	-1.81809		8.63975	8.83345	3.34277	3.63929	0.826563	0.922369	-0.711523	-0.637828	-1.21865	-1.08094		14.6324	14.3812	9.63281	10.0051	4.44629	4.22893	0.585547	0.534555	-0.755664	-0.667473		9.65801	9.81085	3.18437	3.00399	-0.140821	-0.147544	-0.971484	-1.0123	-1.24375	-1.22679		6.09648	6.12493	1.4082	1.36542	-0.663476	-0.686539
11.9107	11.7943	6.14727	6.31646	1.83848	1.66314	-1.02832	-1.01872	-1.84746	-1.81737		8.63662	8.83346	3.33496	3.64126	0.8375	0.924006	-0.702539	-0.637393	-1.2335	-1.08085		14.6308	14.3812	9.6377	10.0159	4.46191	4.24799	0.603418	0.540451	-0.759961	-0.666187		9.66973	9.82515	3.20781	3.02043	-0.11543	-0.142882	-0.937793	-1.0113	-1.24326	-1.22659		6.08008	6.12759	1.41016	1.36892	-0.705078	-0.685523
11.8977	11.7944	6.13975	6.33361	1.85371	1.67622	-1.02441	-1.0153	-1.83799	-1.81665		8.66289	8.83346	3.36328	3.6432	0.841992	0.925626	-0.717578	-0.63696	-1.22773	-1.08075		14.6515	14.3812	9.6543	10.0265	4.47363	4.26695	0.612403	0.54633	-0.748828	-0.664904		9.70781	9.83921	3.2459	3.03678	-0.11543	-0.13823	-0.905566	-1.0103	-1.21885	-1.22639		6.08594	6.1302	1.40039	1.3724	-0.708984	-0.684511
11.9021	11.7945	6.14053	6.35056	1.86406	1.68927	-1.04297	-1.01188	-1.84756	-1.81593		8.68506	8.83347	3.33398	3.6451	0.825195	0.927231	-0.751953	-0.636532	-1.23877	-1.08066		14.6602	14.3812	9.64648	10.0368	4.49316	4.28579	0.625	0.552192	-0.729492	-0.663623		9.70547	9.85305	3.24844	3.05306	-0.111915	-0.133589	-0.886132	-1.0093	-1.2127	-1.22618		6.0751	6.13275	1.40234	1.37586	-0.71211	-0.683503
11.9039	11.7946	6.1292	6.36731	1.8668	1.70227	-1.05176	-1.00847	-1.85576	-1.8152		8.70029	8.83348	3.36621	3.64696	0.848047	0.92882	-0.762304	-0.636106	-1.20498	-1.08057		14.6765	14.3812	9.62891	10.0469	4.47656	4.30453	0.611035	0.558037	-0.734961	-0.662345		9.73047	9.86666	3.27734	3.06927	-0.102539	-0.128958	-0.897461	-1.00831	-1.21094	-1.22598		6.079	6.13526	1.37988	1.3793	-0.725781	-0.682499
11.9057	11.7947	6.13789	6.38386	1.86953	1.71524	-1.08398	-1.00506	-1.88301	-1.81448		8.72012	8.83348	3.38086	3.64878	0.858008	0.930394	-0.754296	-0.635684	-1.20273	-1.08048		14.6925	14.3812	9.65918	10.0568	4.48633	4.32315	0.632911	0.563866	-0.720508	-0.661071		9.73535	9.88006	3.28027	3.0854	-0.106445	-0.124337	-0.901367	-1.00731	-1.22754	-1.22578		6.0959	6.13772	1.40039	1.38271	-0.702734	-0.681498
11.9102	11.7948	6.16602	6.40022	1.90625	1.72817	-1.08789	-1.00165	-1.8877	-1.81377		8.72832	8.83349	3.40625	3.65057	0.859571	0.931952	-0.748828	-0.635265	-1.21602	-1.08039		14.7021	14.3812	9.67578	10.0666	4.49316	4.34167	0.643555	0.569679	-0.699219	-0.659799		9.75117	9.89323	3.29023	3.10146	-0.0994139	-0.119727	-0.922559	-1.00632	-1.25381	-1.22558		6.09932	6.14014	1.41211	1.3861	-0.698828	-0.680502
11.9051	11.7949	6.17617	6.41638	1.89727	1.74106	-1.07813	-0.998248	-1.88418	-1.81305		8.72637	8.83349	3.43066	3.65233	0.846875	0.933495	-0.733203	-0.634849	-1.21016	-1.0803		14.6932	14.3812	9.66504	10.0761	4.4873	4.36009	0.641407	0.575475	-0.692774	-0.658529		9.75352	9.9062	3.28477	3.11745	-0.106836	-0.115127	-0.933691	-1.00533	-1.2624	-1.22538		6.09883	6.14251	1.41895	1.38947	-0.707617	-0.679509
11.9387	11.795	6.19883	6.43236	1.91621	1.75392	-1.07129	-0.994849	-1.89609	-1.81233		8.71758	8.8335	3.43164	3.65405	0.841992	0.935023	-0.717578	-0.634437	-1.21797	-1.08022		14.6897	14.3812	9.67676	10.0854	4.48242	4.37839	0.637012	0.581254	-0.683007	-0.657263		9.7584	9.91895	3.29258	3.13336	-0.108789	-0.110538	-0.960546	-1.00434	-1.28926	-1.22518		6.09941	6.14483	1.42383	1.39282	-0.71914	-0.67852
11.9385	11.795	6.22412	6.44815	1.92578	1.76674	-1.04688	-0.991454	-1.87744	-1.81161		8.7248	8.8335	3.44141	3.65574	0.861133	0.936536	-0.690625	-0.634028	-1.2	-1.08013		14.6764	14.3812	9.66992	10.0945	4.47656	4.3966	0.649024	0.587017	-0.678515	-0.656		9.75684	9.93149	3.32227	3.1492	-0.105469	-0.105958	-0.979492	-1.00336	-1.31055	-1.22498		6.09541	6.14711	1.4209	1.39615	-0.721289	-0.677535
11.9428	11.7951	6.23701	6.46375	1.93887	1.77952	-1.04297	-0.988063	-1.87178	-1.81089		8.73711	8.83351	3.45313	3.6574	0.855664	0.938034	-0.664844	-0.633622	-1.20234	-1.08004		14.6827	14.3812	9.67773	10.1035	4.50586	4.41469	0.666114	0.592764	-0.681445	-0.654739		9.77285	9.94384	3.32363	3.16496	-0.109961	-0.101389	-1.00137	-1.00237	-1.31133	-1.22478		6.08672	6.14934	1.41992	1.39945	-0.72793	-0.676553
11.9104	11.7952	6.21982	6.47917	1.91719	1.79226	-1.02734	-0.984676	-1.86143	-1.81018		8.73525	8.83351	3.43457	3.65902	0.858007	0.939517	-0.672266	-0.63322	-1.19932	-1.07996		14.6949	14.3812	9.68066	10.1123	4.52344	4.43268	0.667579	0.598494	-0.686328	-0.653482		9.76563	9.95598	3.32031	3.18066	-0.128906	-0.0968303	-1.0415	-1.00139	-1.31494	-1.22458		6.08496	6.15154	1.43262	1.40274	-0.744141	-0.675575
11.9195	11.7952	6.18779	6.49441	1.91855	1.80497	-1.05371	-0.981292	-1.89775	-1.80946		8.75371	8.83352	3.44238	3.66061	0.858594	0.940986	-0.660937	-0.63282	-1.18477	-1.07987		14.6896	14.3812	9.70605	10.1209	4.54395	4.45057	0.683789	0.604209	-0.702734	-0.652227		9.79141	9.96792	3.32852	3.19628	-0.0943356	-0.0922816	-1.04775	-1.00041	-1.30205	-1.22438		6.07422	6.15369	1.42188	1.40601	-0.743164	-0.674601
11.9295	11.7953	6.18301	6.50946	1.91484	1.81764	-1.04688	-0.977912	-1.90273	-1.80874		8.75791	8.83352	3.44043	3.66217	0.859766	0.942441	-0.656836	-0.632424	-1.19033	-1.07979		14.6873	14.3812	9.69824	10.1293	4.53613	4.46836	0.692187	0.609907	-0.737696	-0.650975		9.8041	9.97968	3.3207	3.21183	-0.0826168	-0.0877432	-1.05898	-0.999431	-1.2752	-1.22418		6.07373	6.1558	1.42285	1.40925	-0.723633	-0.673631
11.9037	11.7953	6.18623	6.52435	1.91836	1.83027	-1.06055	-0.974536	-1.89619	-1.80803		8.76367	8.83352	3.4541	3.66371	0.868164	0.943881	-0.669922	-0.632031	-1.18945	-1.0797		14.7043	14.3812	9.7373	10.1375	4.58496	4.48604	0.716992	0.615588	-0.723242	-0.649725		9.82031	9.99124	3.3457	3.22731	-0.0771484	-0.0832149	-1.05273	-0.998453	-1.25391	-1.22398		6.07139	6.15787	1.42871	1.41247	-0.732226	-0.672665
11.9047	11.7954	6.19941	6.53905	1.9252	1.84287	-1.06543	-0.971163	-1.92793	-1.80731		8.74336	8.83353	3.45313	3.66521	0.851367	0.945307	-0.687696	-0.631641	-1.19316	-1.07962		14.6813	14.3812	9.74121	10.1456	4.60742	4.50362	0.685157	0.621254	-0.723437	-0.648479		9.85508	10.0026	3.3834	3.24272	-0.0560551	-0.0786967	-1.0333	-0.997478	-1.23799	-1.22379		6.0624	6.1599	1.4209	1.41568	-0.735547	-0.671702
11.9006	11.7954	6.20225	6.55359	1.94258	1.85543	-1.05078	-0.967795	-1.92002	-1.8066		8.73584	8.83353	3.44824	3.66668	0.862305	0.94672	-0.697266	-0.631254	-1.17529	-1.07954		14.6934	14.3812	9.74707	10.1535	4.62598	4.5211	0.680664	0.626904	-0.714844	-0.647235		9.86348	10.0138	3.39473	3.25806	-0.0457029	-0.0741887	-1.03193	-0.996504	-1.20889	-1.22359		6.06357	6.16189	1.40723	1.41886	-0.741015	-0.670742
11.9076	11.7955	6.21113	6.56795	1.97109	1.86796	-1.05859	-0.96443	-1.91914	-1.80589		8.75303	8.83353	3.48145	3.66813	0.860743	0.948118	-0.672461	-0.63087	-1.15518	-1.07946		14.716	14.3812	9.74707	10.1613	4.63574	4.53847	0.688672	0.632537	-0.701757	-0.645994		9.88223	10.0248	3.40859	3.27333	-0.0318356	-0.0696908	-1.0165	-0.995532	-1.1917	-1.22339		6.06445	6.16385	1.41992	1.42202	-0.743164	-0.669787
11.9201	11.7955	6.24717	6.58215	2.0168	1.88045	-1.05176	-0.961069	-1.90244	-1.80517		8.76289	8.83353	3.47852	3.66954	0.857226	0.949503	-0.652539	-0.630489	-1.14727	-1.07938		14.7192	14.3812	9.75391	10.1689	4.64453	4.55575	0.663574	0.638155	-0.685547	-0.644756		9.88984	10.0356	3.43281	3.28852	-0.0574217	-0.0652029	-1.02022	-0.994561	-1.20303	-1.22319		6.04658	6.16577	1.41211	1.42516	-0.762304	-0.668835
11.9223	11.7956	6.24873	6.59617	2.04824	1.8929	-1.04004	-0.957711	-1.87568	-1.80446		8.77598	8.83354	3.48242	3.67093	0.870508	0.950874	-0.668554	-0.630111	-1.14883	-1.07929		14.7172	14.3812	9.75781	10.1763	4.67188	4.57293	0.6625	0.643757	-0.667188	-0.643521		9.8748	10.0463	3.43242	3.30365	-0.0802736	-0.0607251	-1.03105	-0.993592	-1.22324	-1.223		6.05361	6.16765	1.4375	1.42829	-0.758985	-0.667886
11.9473	11.7956	6.26904	6.61004	2.11719	1.90531	-1.04688	-0.954357	-1.87744	-1.80375		8.77344	8.83354	3.48047	3.6723	0.875977	0.952232	-0.650391	-0.629736	-1.15039	-1.07921		14.6892	14.3812	9.74512	10.1836	4.66797	4.59001	0.654004	0.649343	-0.68125	-0.642288		9.87988	10.0568	3.43945	3.31871	-0.0751953	-0.0562573	-1.02637	-0.992625	-1.2207	-1.2228		6.06133	6.16949	1.42773	1.43139	-0.751368	-0.666942
11.957	11.7956	6.27881	6.62374	2.1377	1.91769	-1.01367	-0.951007	-1.83545	-1.80304		8.77393	8.83354	3.5	3.67363	0.860352	0.953576	-0.667969	-0.629364	-1.16064	-1.07913		14.7012	14.3812	9.75098	10.1907	4.66797	4.60699	0.65918	0.654913	-0.668945	-0.641059		9.87891	10.0671	3.42578	3.3337	-0.0878906	-0.0517995	-1.04004	-0.99166	-1.23828	-1.2226		6.07168	6.1713	1.4375	1.43447	-0.730664	-0.666001
11.9584	11.7957	6.25996	6.63728	2.13027	1.93004	-1.01953	-0.947661	-1.84004	-1.80233		8.75928	8.83354	3.48926	3.67494	0.856445	0.954908	-0.693359	-0.628995	-1.20361	-1.07906		14.689	14.3812	9.75098	10.1977	4.66699	4.62387	0.66748	0.660467	-0.667969	-0.639832		9.86875	10.0772	3.45273	3.34862	-0.0697269	-0.0473516	-1.02695	-0.990696	-1.25898	-1.22241		6.0584	6.17308	1.45117	1.43754	-0.713281	-0.665063
11.9711	11.7957	6.28145	6.65066	2.13516	1.94235	-1.01074	-0.944318	-1.83711	-1.80162		8.74395	8.83354	3.49609	3.67623	0.847852	0.956226	-0.692187	-0.628628	-1.21992	-1.07898		14.6837	14.3812	9.77637	10.2046	4.68359	4.64065	0.673926	0.666005	-0.66289	-0.638607		9.87988	10.0872	3.46875	3.36348	-0.0605469	-0.0429138	-1.01221	-0.989734	-1.26416	-1.22221		6.04863	6.17482	1.4375	1.44058	-0.680079	-0.664129
11.9713	11.7957	6.28008	6.66388	2.13242	1.95462	-1.00195	-0.94098	-1.84258	-1.80091		8.73613	8.83354	3.48438	3.67749	0.841992	0.957531	-0.69707	-0.628265	-1.21699	-1.0789		14.6917	14.3812	9.77832	10.2113	4.67578	4.65734	0.68584	0.671528	-0.66543	-0.637386		9.88008	10.097	3.4748	3.37826	-0.0339842	-0.0384859	-0.998731	-0.988774	-1.25479	-1.22202		6.07344	6.17653	1.45703	1.44361	-0.654882	-0.663199
11.9771	11.7958	6.27568	6.67695	2.12852	1.96686	-0.986328	-0.937644	-1.85674	-1.8002		8.73457	8.83355	3.49219	3.67873	0.852344	0.958824	-0.683789	-0.627905	-1.2166	-1.07882		14.7027	14.3812	9.79102	10.2179	4.71582	4.67393	0.691993	0.677035	-0.650195	-0.636167		9.92637	10.1067	3.50156	3.39298	-0.016016	-0.0340679	-0.983984	-0.987816	-1.24531	-1.22182		6.06836	6.1782	1.45215	1.44661	-0.65332	-0.662272
11.9627	11.7958	6.28897	6.68987	2.11211	1.97906	-0.977539	-0.934313	-1.88857	-1.79949		8.75566	8.83355	3.50391	3.67994	0.86543	0.960104	-0.674609	-0.627547	-1.19648	-1.07875		14.7265	14.3812	9.80859	10.2243	4.75586	4.69043	0.727442	0.682527	-0.627149	-0.634951		9.93457	10.1162	3.54688	3.40763	-0.00292969	-0.0296597	-0.976563	-0.986859	-1.25293	-1.22163		6.0665	6.17985	1.47168	1.4496	-0.642383	-0.661348
11.9516	11.7958	6.31074	6.70263	2.11074	1.99123	-0.979492	-0.930985	-1.9084	-1.79878		8.75967	8.83355	3.52148	3.68113	0.86875	0.961372	-0.654688	-0.627192	-1.17978	-1.07867		14.7448	14.3812	9.82715	10.2306	4.78613	4.70683	0.775098	0.688003	-0.61582	-0.633738		9.94824	10.1255	3.59668	3.42221	0.00683594	-0.0252615	-0.970703	-0.985904	-1.23535	-1.22143		6.06689	6.18146	1.4668	1.45257	-0.633789	-0.660429
11.9486	11.7958	6.3332	6.71524	2.11563	2.00336	-0.973633	-0.927661	-1.9084	-1.79807		8.77715	8.83355	3.53223	3.68229	0.885938	0.962627	-0.636523	-0.62684	-1.14668	-1.07859		14.7687	14.3812	9.84863	10.2368	4.81934	4.72313	0.802833	0.693463	-0.60039	-0.632527		9.9918	10.1347	3.60019	3.43673	0.0269527	-0.0208731	-0.961523	-0.98495	-1.23652	-1.22124		6.04619	6.18304	1.42969	1.45552	-0.650781	-0.659512
11.9408	11.7959	6.34736	6.72771	2.12051	2.01546	-0.978516	-0.924341	-1.91963	-1.79737		8.79131	8.83355	3.5498	3.68344	0.876172	0.963869	-0.633594	-0.626491	-1.12178	-1.07852		14.8035	14.3812	9.875	10.2429	4.85449	4.73935	0.807422	0.698908	-0.576563	-0.63132		10.0053	10.1438	3.61172	3.45118	0.0306635	-0.0164945	-0.970117	-0.983998	-1.25957	-1.22105		6.04297	6.1846	1.43262	1.45845	-0.662109	-0.658599
11.9484	11.7959	6.35654	6.74003	2.13105	2.02752	-0.985352	-0.921024	-1.91709	-1.79666		8.80586	8.83355	3.54688	3.68456	0.874804	0.9651	-0.632031	-0.626144	-1.14629	-1.07844		14.8104	14.3812	9.87402	10.2488	4.88184	4.75546	0.816309	0.704337	-0.548047	-0.630115		9.9959	10.1527	3.61406	3.46556	0.0310545	-0.0121257	-0.985156	-0.983048	-1.27305	-1.22085		6.029	6.18612	1.40625	1.46136	-0.680273	-0.65769
11.9705	11.7959	6.34756	6.7522	2.11992	2.03955	-0.996094	-0.917711	-1.91787	-1.79595		8.79961	8.83355	3.53711	3.68566	0.851758	0.966319	-0.644336	-0.625801	-1.15449	-1.07837		14.8284	14.3812	9.9043	10.2546	4.89453	4.77149	0.845996	0.709751	-0.538477	-0.628912		9.98965	10.1614	3.61562	3.47988	0.022851	-0.00776675	-1.00185	-0.9821	-1.26592	-1.22066		6.01621	6.18761	1.38281	1.46425	-0.682422	-0.656784
11.9904	11.7959	6.35752	6.76423	2.1291	2.05154	-0.993164	-0.914402	-1.91514	-1.79525		8.79668	8.83356	3.51758	3.68674	0.850781	0.967525	-0.66289	-0.62546	-1.17695	-1.0783		14.8545	14.3812	9.92676	10.2603	4.92383	4.78742	0.832031	0.71515	-0.539063	-0.627712		10.0025	10.1701	3.60508	3.49413	0.0406246	-0.00341752	-1.00889	-0.981153	-1.27022	-1.22047		5.99375	6.18908	1.37012	1.46713	-0.702929	-0.655882
11.9975	11.796	6.3459	6.77612	2.14883	2.0635	-0.975586	-0.911096	-1.91426	-1.79454		8.76738	8.83356	3.48926	3.6878	0.838086	0.96872	-0.677539	-0.625121	-1.19746	-1.07822		14.8631	14.3812	9.91895	10.2659	4.9248	4.80326	0.809376	0.720533	-0.548242	-0.626516		10.0049	10.1785	3.58691	3.50832	0.0410156	0.000921974	-1.00391	-0.980208	-1.27637	-1.22028		5.99619	6.19051	1.38672	1.46998	-0.716601	-0.654983
12.0248	11.796	6.36055	6.78787	2.17129	2.07542	-0.96875	-0.907794	-1.90449	-1.79384		8.76787	8.83356	3.47266	3.68883	0.83418	0.969903	-0.693164	-0.624786	-1.20869	-1.07815		14.8545	14.3812	9.90723	10.2714	4.91699	4.81901	0.788086	0.725901	-0.576172	-0.625321		10.0186	10.1869	3.58984	3.52244	0.046875	0.00525175	-1.00439	-0.979265	-1.26611	-1.22008		6.01152	6.19192	1.41895	1.47282	-0.718164	-0.654087
12.0318	11.796	6.36504	6.79948	2.18711	2.08731	-0.939453	-0.904496	-1.89727	-1.79313		8.79463	8.83356	3.48535	3.68985	0.866015	0.971075	-0.690625	-0.624452	-1.18584	-1.07808		14.845	14.3812	9.90234	10.2768	4.91699	4.83467	0.812794	0.731254	-0.617578	-0.62413		10.0383	10.1951	3.5959	3.53649	0.0441408	0.00957184	-0.993848	-0.978323	-1.24307	-1.21989		6.03604	6.19331	1.43457	1.47564	-0.717969	-0.653195
12.0357	11.796	6.38311	6.81096	2.2125	2.09917	-0.916016	-0.901201	-1.88799	-1.79243		8.796	8.83356	3.49414	3.69085	0.872461	0.972235	-0.698828	-0.624122	-1.14346	-1.07801		14.8481	14.3812	9.89258	10.282	4.91016	4.85024	0.790528	0.736592	-0.654297	-0.622941		10.0607	10.2032	3.59004	3.55049	0.0666018	0.0138823	-0.99043	-0.977383	-1.22891	-1.2197		6.0624	6.19466	1.46582	1.47844	-0.714063	-0.652306
12.0285	11.796	6.38584	6.8223	2.22969	2.11099	-0.890625	-0.89791	-1.87021	-1.79173		8.78672	8.83356	3.48633	3.69183	0.895899	0.973384	-0.708593	-0.623794	-1.10684	-1.07794		14.8416	14.3812	9.86914	10.2872	4.89941	4.86571	0.780079	0.741915	-0.675195	-0.621754		10.0982	10.2111	3.60508	3.56441	0.0923824	0.018183	-0.97373	-0.976445	-1.2126	-1.21951		6.08535	6.19599	1.49707	1.48123	-0.725781	-0.651421
12.0436	11.796	6.40215	6.83351	2.25352	2.12277	-0.888672	-0.894623	-1.86504	-1.79103		8.80068	8.83356	3.50293	3.69279	0.915626	0.974521	-0.720117	-0.623469	-1.08604	-1.07787		14.8531	14.3812	9.86816	10.2922	4.91504	4.8811	0.786719	0.747222	-0.689258	-0.620571		10.1244	10.2189	3.60781	3.57828	0.0970707	0.0224741	-0.97793	-0.975508	-1.22051	-1.21932		6.10752	6.1973	1.51074	1.484	-0.705859	-0.650539
12.0307	11.796	6.38789	6.84458	2.26016	2.13452	-0.866211	-0.891339	-1.84883	-1.79032		8.804	8.83356	3.50391	3.69373	0.92793	0.975648	-0.719531	-0.623146	-1.09639	-1.0778		14.8605	14.3812	9.87207	10.2971	4.92578	4.8964	0.817578	0.752514	-0.689062	-0.61939		10.1508	10.2266	3.62246	3.59208	0.1	0.0267557	-0.9667	-0.974573	-1.21025	-1.21913		6.11406	6.19858	1.5293	1.48675	-0.715235	-0.64966
12.0279	11.7961	6.37529	6.85553	2.24668	2.14624	-0.876953	-0.888059	-1.86943	-1.78962		8.79336	8.83356	3.51172	3.69465	0.946875	0.976763	-0.728907	-0.622826	-1.08359	-1.07773		14.8867	14.3812	9.88574	10.302	4.93848	4.91161	0.823242	0.757792	-0.662109	-0.618212		10.1355	10.2341	3.6209	3.60582	0.102344	0.0310276	-0.973437	-0.97364	-1.23691	-1.21894		6.09863	6.19984	1.51758	1.48948	-0.71582	-0.648785
12.0012	11.7961	6.3292	6.86634	2.22188	2.15793	-0.87793	-0.884783	-1.89365	-1.78892		8.7915	8.83356	3.52832	3.69556	0.976563	0.977868	-0.719727	-0.622508	-1.09131	-1.07766		14.9025	14.3812	9.90723	10.3067	4.95605	4.92674	0.842969	0.763054	-0.646093	-0.617036		10.1455	10.2416	3.62109	3.61949	0.0908203	0.03529	-0.986328	-0.972708	-1.24023	-1.21875		6.125	6.20107	1.53906	1.49219	-0.708984	-0.647913
11.9766	11.7961	6.31104	6.87704	2.20605	2.16958	-0.901367	-0.88151	-1.92041	-1.78822		8.78398	8.83356	3.53516	3.69644	0.977735	0.978961	-0.707812	-0.622193	-1.11445	-1.07759		14.9197	14.3812	9.9209	10.3113	4.9668	4.94178	0.843554	0.768302	-0.627344	-0.615863		10.142	10.2489	3.63711	3.63311	0.0882816	0.0395428	-0.976954	-0.971778	-1.23125	-1.21856		6.11885	6.20228	1.53906	1.49489	-0.696875	-0.647044
11.9789	11.7961	6.31318	6.8876	2.21621	2.18119	-0.905273	-0.878241	-1.95576	-1.78752		8.78027	8.83356	3.54785	3.69731	0.975586	0.980044	-0.697266	-0.621881	-1.1084	-1.07753		14.9373	14.3812	9.95508	10.3159	4.99707	4.95672	0.878712	0.773534	-0.618554	-0.614693		10.1518	10.2561	3.66055	3.64666	0.0912113	0.0437861	-0.975489	-0.970849	-1.221	-1.21837		6.14248	6.20347	1.54883	1.49757	-0.688672	-0.646179
11.9723	11.7961	6.30449	6.89804	2.21152	2.19278	-0.90332	-0.874975	-1.96367	-1.78682		8.76738	8.83356	3.56445	3.69817	0.96211	0.981117	-0.69707	-0.62157	-1.10078	-1.07746		14.9251	14.3812	9.93848	10.3203	4.96777	4.97159	0.868458	0.778752	-0.626367	-0.613525		10.1369	10.2632	3.67207	3.66014	0.0929689	0.0480199	-0.981153	-0.969922	-1.22061	-1.21818		6.15156	6.20463	1.53516	1.50023	-0.691992	-0.645317
11.9682	11.7961	6.29414	6.90836	2.21914	2.20433	-0.919922	-0.871713	-1.9709	-1.78612		8.76563	8.83356	3.57227	3.69901	0.925781	0.982178	-0.685547	-0.621263	-1.10059	-1.07739		14.9011	14.3812	9.94434	10.3247	4.98047	4.98637	0.862988	0.783955	-0.619726	-0.61236		10.1371	10.2701	3.6791	3.67357	0.0785151	0.0522443	-1.00137	-0.968997	-1.22051	-1.21799		6.17461	6.20577	1.54102	1.50288	-0.673242	-0.644458
11.9947	11.7961	6.32598	6.91855	2.25547	2.21584	-0.910156	-0.868455	-1.98809	-1.78543		8.78301	8.83356	3.56445	3.69983	0.912305	0.98323	-0.69414	-0.620957	-1.07148	-1.07733		14.8954	14.3812	9.93848	10.329	4.9707	5.00106	0.860254	0.789143	-0.626172	-0.611197		10.1361	10.277	3.68984	3.68693	0.0873051	0.0564591	-0.985743	-0.968074	-1.2166	-1.21781		6.18877	6.20689	1.51953	1.50551	-0.688868	-0.643603
12.017	11.7961	6.36445	6.92863	2.28555	2.22732	-0.896484	-0.8652	-1.96699	-1.78473		8.77617	8.83356	3.54102	3.70063	0.878125	0.984271	-0.703906	-0.620654	-1.05977	-1.07726		14.8778	14.3812	9.91309	10.3332	4.96875	5.01567	0.851465	0.794317	-0.636914	-0.610038		10.1428	10.2837	3.68672	3.70024	0.086133	0.0606646	-0.986035	-0.967152	-1.21475	-1.21762		6.19414	6.20799	1.5127	1.50812	-0.693749	-0.64275
12.0254	11.7961	6.38477	6.93859	2.30273	2.23877	-0.888672	-0.861949	-1.96777	-1.78403		8.79512	8.83356	3.55078	3.70142	0.893359	0.985302	-0.679883	-0.620354	-1.0418	-1.0772		14.8486	14.3812	9.88965	10.3373	4.95996	5.03019	0.836914	0.799476	-0.633789	-0.60888		10.1395	10.2904	3.68535	3.71348	0.10332	0.0648606	-0.998828	-0.966232	-1.23496	-1.21743		6.18652	6.20907	1.4834	1.51072	-0.703125	-0.641901
12.0248	11.7961	6.40449	6.94843	2.32656	2.25019	-0.893555	-0.858702	-1.9416	-1.78334		8.79492	8.83356	3.55566	3.7022	0.905273	0.986323	-0.663086	-0.620056	-1.04688	-1.07713		14.8192	14.3812	9.87305	10.3413	4.93164	5.04463	0.845606	0.80462	-0.636914	-0.607726		10.1566	10.2969	3.70449	3.72666	0.1	0.0690472	-0.999414	-0.965313	-1.24785	-1.21724		6.17764	6.21012	1.48145	1.5133	-0.690625	-0.641056
12.0313	11.7962	6.45117	6.95816	2.36914	2.26157	-0.879883	-0.855458	-1.93359	-1.78264		8.77539	8.83356	3.53027	3.70296	0.897461	0.987334	-0.666016	-0.61976	-1.0459	-1.07707		14.821	14.3812	9.86133	10.3452	4.91699	5.05898	0.857129	0.80975	-0.619726	-0.606574		10.1777	10.3033	3.7334	3.73978	0.118164	0.0732245	-0.992676	-0.964396	-1.25244	-1.21706		6.16777	6.21116	1.48047	1.51586	-0.672266	-0.640213
12.0381	11.7962	6.45215	6.96777	2.38672	2.27292	-0.859375	-0.852218	-1.91797	-1.78194		8.78398	8.83356	3.52539	3.7037	0.917188	0.988335	-0.658984	-0.619466	-1.04609	-1.07701		14.8133	14.3812	9.8584	10.3491	4.90527	5.07326	0.876759	0.814865	-0.627343	-0.605424		10.1986	10.3096	3.75137	3.75284	0.108789	0.0773924	-0.990625	-0.963481	-1.25274	-1.21687		6.17676	6.21218	1.49121	1.51841	-0.667969	-0.639374
12.0201	11.7962	6.47344	6.97727	2.38828	2.28424	-0.869141	-0.848981	-1.92754	-1.78125		8.7832	8.83356	3.5166	3.70443	0.919922	0.989326	-0.666016	-0.619175	-1.05762	-1.07694		14.8055	14.3812	9.85645	10.3529	4.88574	5.08745	0.85918	0.819965	-0.627344	-0.604277		10.2232	10.3159	3.76914	3.76585	0.119726	0.081551	-0.979101	-0.962567	-1.25117	-1.21669		6.16777	6.21317	1.52344	1.52094	-0.671289	-0.638538
11.9965	11.7962	6.46797	6.98666	2.3832	2.29553	-0.859375	-0.845748	-1.93184	-1.78055		8.78418	8.83357	3.52539	3.70515	0.930664	0.990308	-0.676758	-0.618886	-1.04883	-1.07688		14.8029	14.3812	9.87793	10.3566	4.90332	5.10156	0.86543	0.825051	-0.642187	-0.603133		10.2256	10.322	3.78027	3.77879	0.12207	0.0857002	-0.991211	-0.961655	-1.25195	-1.2165		6.15645	6.21415	1.52246	1.52346	-0.672461	-0.637705
11.9861	11.7962	6.49063	6.99593	2.38555	2.30678	-0.894531	-0.842519	-1.94668	-1.77986		8.79795	8.83357	3.53516	3.70585	0.930079	0.99128	-0.687109	-0.6186	-1.05752	-1.07682		14.7955	14.3812	9.86816	10.3602	4.91602	5.11559	0.869727	0.830123	-0.647265	-0.601991		10.2369	10.328	3.78379	3.79167	0.131445	0.0898402	-1.00205	-0.960744	-1.24189	-1.21631		6.16709	6.21511	1.52344	1.52596	-0.690234	-0.636875
11.9713	11.7962	6.47734	7.0051	2.3707	2.318	-0.880859	-0.839293	-1.95293	-1.77917		8.80654	8.83357	3.54785	3.70654	0.919532	0.992242	-0.697656	-0.618315	-1.03135	-1.07676		14.793	14.3812	9.84766	10.3638	4.96094	5.12953	0.850586	0.83518	-0.666016	-0.600852		10.2643	10.3339	3.76426	3.80449	0.140234	0.0939709	-0.992773	-0.959835	-1.2209	-1.21613		6.17656	6.21606	1.52344	1.52844	-0.721093	-0.636048
11.9666	11.7962	6.49063	7.01416	2.35625	2.32919	-0.887695	-0.836071	-1.97891	-1.77847		8.83389	8.83357	3.55566	3.70722	0.909766	0.993195	-0.703515	-0.618033	-1.03623	-1.07669		14.7958	14.3812	9.85449	10.3672	5.00293	5.1434	0.833887	0.840223	-0.674024	-0.599715		10.2725	10.3397	3.77051	3.81726	0.168945	0.0980923	-0.984375	-0.958928	-1.22656	-1.21594		6.17549	6.21698	1.52246	1.53091	-0.750586	-0.635225
11.974	11.7962	6.49141	7.02312	2.37246	2.34034	-0.887695	-0.832852	-1.99043	-1.77778		8.86152	8.83357	3.56836	3.70788	0.894336	0.994139	-0.698438	-0.617753	-1.03594	-1.07663		14.7949	14.3812	9.89453	10.3706	5.02246	5.15718	0.832031	0.845252	-0.677734	-0.598581		10.2828	10.3454	3.78769	3.82997	0.179296	0.102205	-1.01084	-0.958022	-1.23115	-1.21576		6.18564	6.21789	1.52344	1.53336	-0.750781	-0.634405
11.9912	11.7962	6.48242	7.03196	2.38867	2.35147	-0.881836	-0.829637	-2.00977	-1.77709		8.8667	8.83357	3.56152	3.70853	0.893555	0.995073	-0.700195	-0.617476	-1.05127	-1.07657		14.8236	14.3812	9.89648	10.374	5.04297	5.17089	0.841211	0.850266	-0.697461	-0.59745		10.3072	10.3511	3.83164	3.84261	0.211523	0.106308	-0.994238	-0.957118	-1.21748	-1.21557		6.20479	6.21877	1.50293	1.5358	-0.767187	-0.633588
12.0064	11.7962	6.47734	7.04071	2.42539	2.36256	-0.871094	-0.826425	-1.9832	-1.7764		8.8748	8.83357	3.57129	3.70917	0.902539	0.995999	-0.703906	-0.6172	-1.0666	-1.07651		14.8276	14.3812	9.91211	10.3773	5.03906	5.18452	0.853027	0.855267	-0.693359	-0.596321		10.309	10.3566	3.84512	3.8552	0.220118	0.110401	-0.992579	-0.956216	-1.21562	-1.21539		6.20674	6.21965	1.50195	1.53822	-0.757421	-0.632773
11.999	11.7962	6.47363	7.04935	2.43652	2.37362	-0.833008	-0.823218	-1.9707	-1.77571		8.86543	8.83357	3.57031	3.70979	0.899219	0.996915	-0.714063	-0.616927	-1.07793	-1.07645		14.8428	14.3812	9.92773	10.3805	5.04102	5.19807	0.861328	0.860253	-0.692383	-0.595195		10.3211	10.3621	3.86699	3.86774	0.213672	0.114486	-0.987597	-0.955315	-1.22275	-1.21521		6.21836	6.2205	1.51855	1.54062	-0.732226	-0.631963
11.9861	11.7962	6.45547	7.05789	2.45391	2.38464	-0.84668	-0.820013	-1.96816	-1.77502		8.84707	8.83357	3.56445	3.71041	0.875587	0.997822	-0.717187	-0.616656	-1.09727	-1.0764		14.8237	14.3812	9.93848	10.3836	5.01953	5.21154	0.85791	0.865225	-0.700195	-0.594071		10.2916	10.3674	3.88047	3.88021	0.203711	0.118562	-1.00791	-0.954415	-1.25264	-1.21502		6.21172	6.22134	1.52539	1.54301	-0.69961	-0.631155
11.985	11.7962	6.44805	7.06633	2.48594	2.39564	-0.862305	-0.816812	-1.9793	-1.77433		8.82617	8.83357	3.55176	3.71101	0.874023	0.998721	-0.712891	-0.616386	-1.0918	-1.07634		14.8101	14.3812	9.93359	10.3867	5.01367	5.22493	0.843262	0.870182	-0.683594	-0.592949		10.2752	10.3727	3.8709	3.89263	0.186328	0.122628	-1.02959	-0.953518	-1.24033	-1.21484		6.18008	6.22217	1.50781	1.54539	-0.700391	-0.63035
11.9908	11.7962	6.45146	7.07467	2.50156	2.4066	-0.847656	-0.813615	-1.96709	-1.77364		8.81738	8.83357	3.55957	3.7116	0.870117	0.99961	-0.701172	-0.61612	-1.09277	-1.07628		14.8055	14.3812	9.93262	10.3897	4.99707	5.23825	0.842579	0.875126	-0.683985	-0.59183		10.2592	10.3779	3.8832	3.90499	0.183007	0.126685	-1.04189	-0.952622	-1.25811	-1.21466		6.16377	6.22297	1.50098	1.54775	-0.705664	-0.629548
11.9984	11.7962	6.46699	7.08292	2.52676	2.41753	-0.823242	-0.810421	-1.96016	-1.77295		8.8165	8.83357	3.54883	3.71217	0.88418	1.00049	-0.67539	-0.615855	-1.09072	-1.07622		14.787	14.3812	9.94824	10.3927	4.9873	5.25149	0.848536	0.880056	-0.685742	-0.590714		10.2373	10.383	3.88379	3.9173	0.142578	0.130734	-1.06201	-0.951727	-1.26807	-1.21448		6.1499	6.22376	1.48828	1.55009	-0.678711	-0.628749
12.0176	11.7962	6.46338	7.09106	2.51953	2.42843	-0.813477	-0.807231	-1.95361	-1.77226		8.82822	8.83357	3.53516	3.71274	0.891993	1.00136	-0.656836	-0.615592	-1.07998	-1.07616		14.7877	14.3812	9.95117	10.3956	4.99609	5.26465	0.84043	0.884971	-0.689258	-0.5896		10.2205	10.388	3.89141	3.92954	0.122851	0.134773	-1.08428	-0.950834	-1.28916	-1.21429		6.13545	6.22454	1.47168	1.55242	-0.67832	-0.627954
12.0238	11.7962	6.46602	7.09911	2.49941	2.4393	-0.816406	-0.804044	-1.94844	-1.77157		8.83789	8.83357	3.54492	3.7133	0.910156	1.00223	-0.625	-0.615331	-1.09082	-1.07611		14.8126	14.3812	9.97656	10.3984	5.02441	5.27773	0.856543	0.889873	-0.674609	-0.588489		10.2254	10.393	3.92754	3.94174	0.129687	0.138803	-1.07744	-0.949943	-1.2999	-1.21411		6.15039	6.2253	1.47559	1.55474	-0.682617	-0.627161
12.0283	11.7962	6.47559	7.10707	2.48633	2.45014	-0.81543	-0.800861	-1.94238	-1.77089		8.85557	8.83357	3.53613	3.71384	0.933008	1.00308	-0.596289	-0.615073	-1.07412	-1.07605		14.8317	14.3812	10.0068	10.4012	5.05371	5.29074	0.898145	0.894761	-0.665625	-0.58738		10.2412	10.3978	3.94727	3.95387	0.160156	0.142824	-1.06006	-0.949053	-1.29346	-1.21393		6.15596	6.22605	1.45898	1.55704	-0.686132	-0.626372
12.0186	11.7962	6.47266	7.11493	2.48633	2.46094	-0.826172	-0.797682	-1.94141	-1.7702		8.86807	8.83357	3.55469	3.71438	0.943946	1.00393	-0.573632	-0.614816	-1.08408	-1.076		14.8714	14.3812	10.0166	10.4039	5.08203	5.30368	0.916308	0.899635	-0.658594	-0.586274		10.257	10.4026	3.9748	3.96595	0.182813	0.146836	-1.03389	-0.948165	-1.29482	-1.21375		6.18184	6.22679	1.48926	1.55933	-0.666601	-0.625585
12.0346	11.7962	6.48066	7.1227	2.50137	2.47172	-0.829102	-0.794506	-1.9416	-1.76952		8.88574	8.83357	3.55957	3.7149	0.950195	1.00477	-0.566406	-0.614561	-1.08008	-1.07594		14.8916	14.3812	10.0303	10.4066	5.09473	5.31654	0.939453	0.904495	-0.632813	-0.58517		10.2658	10.4073	3.98555	3.97798	0.210156	0.150839	-1.01436	-0.947278	-1.28408	-1.21357		6.1667	6.22751	1.47949	1.5616	-0.670507	-0.624801
12.0537	11.7962	6.50293	7.13038	2.52344	2.48246	-0.830078	-0.791333	-1.94141	-1.76883		8.87998	8.83357	3.56836	3.71542	0.945704	1.0056	-0.58164	-0.614309	-1.08584	-1.07588		14.9226	14.3812	10.041	10.4092	5.11426	5.32933	0.967481	0.909342	-0.606054	-0.584069		10.2879	10.412	4.01543	3.98995	0.240039	0.154833	-1.00908	-0.946393	-1.2833	-1.21339		6.15449	6.22821	1.47168	1.56385	-0.689062	-0.624021
12.0488	11.7962	6.51465	7.13797	2.52539	2.49317	-0.810547	-0.788164	-1.91211	-1.76814		8.86201	8.83357	3.56152	3.71592	0.946094	1.00642	-0.589063	-0.614058	-1.08428	-1.07583		14.9396	14.3812	10.0381	10.4117	5.12305	5.34204	0.992286	0.914174	-0.598437	-0.58297		10.301	10.4165	4.00215	4.00186	0.263867	0.158818	-1.00752	-0.945509	-1.30264	-1.21321		6.15508	6.2289	1.47266	1.5661	-0.694727	-0.623243
12.0709	11.7962	6.5501	7.14547	2.5582	2.50385	-0.818359	-0.784999	-1.91728	-1.76746		8.87754	8.83357	3.55664	3.71642	0.935938	1.00724	-0.585546	-0.61381	-1.06875	-1.07578		14.9334	14.3812	10.0068	10.4142	5.11426	5.35468	0.999805	0.918993	-0.608789	-0.581873		10.3201	10.421	3.9959	4.01373	0.276172	0.162795	-1.01006	-0.944627	-1.28525	-1.21303		6.16094	6.22958	1.49805	1.56833	-0.685937	-0.622469
12.082	11.7962	6.55713	7.15288	2.57813	2.5145	-0.802734	-0.781837	-1.90283	-1.76678		8.86523	8.83357	3.57422	3.7169	0.93457	1.00804	-0.574219	-0.613563	-1.0498	-1.07572		14.9348	14.3812	10.0098	10.4167	5.11426	5.36725	0.997266	0.923798	-0.588476	-0.580779		10.3119	10.4254	4.00918	4.02553	0.281641	0.166762	-1.00527	-0.943747	-1.2957	-1.21285		6.14385	6.23025	1.48828	1.57054	-0.685937	-0.621697
12.0863	11.7962	6.55684	7.16021	2.60781	2.52512	-0.806641	-0.778678	-1.90742	-1.76609		8.86719	8.83357	3.58203	3.71738	0.944336	1.00884	-0.563477	-0.613318	-1.04297	-1.07567		14.9248	14.3812	10.0254	10.4191	5.14355	5.37974	1.01465	0.92859	-0.580078	-0.579688		10.3395	10.4298	4.00254	4.03728	0.299414	0.17072	-1.01621	-0.942868	-1.29219	-1.21267		6.14033	6.2309	1.47363	1.57274	-0.705664	-0.620928
12.0982	11.7962	6.55645	7.16745	2.62949	2.53571	-0.779297	-0.775523	-1.89727	-1.76541		8.8667	8.83357	3.57227	3.71785	0.950195	1.00963	-0.566406	-0.613075	-1.01904	-1.07562		14.8894	14.3812	10.002	10.4215	5.11816	5.39216	1.00947	0.933368	-0.597265	-0.578599		10.351	10.434	4.0082	4.04898	0.297266	0.17467	-0.997461	-0.941991	-1.29473	-1.21249		6.13867	6.23154	1.49512	1.57493	-0.708008	-0.620162
12.1059	11.7962	6.58516	7.1746	2.64688	2.54627	-0.775391	-0.772372	-1.89473	-1.76473		8.86094	8.83357	3.57031	3.7183	0.927149	1.01041	-0.548437	-0.612835	-1.01113	-1.07556		14.8845	14.3812	10	10.4238	5.11523	5.40451	1.00557	0.938133	-0.617773	-0.577512		10.3482	10.4382	4.02402	4.06063	0.308203	0.178611	-0.990332	-0.941115	-1.31416	-1.21231		6.14629	6.23217	1.50977	1.5771	-0.681055	-0.619399
12.1064	11.7962	6.59473	7.18167	2.66797	2.5568	-0.765625	-0.769224	-1.89551	-1.76405		8.86611	8.83357	3.56738	3.71875	0.94004	1.01119	-0.566796	-0.612596	-1.0167	-1.07551		14.8625	14.3812	10.0049	10.426	5.13379	5.41679	0.997266	0.942884	-0.629492	-0.576428		10.3523	10.4423	4.03691	4.07222	0.31914	0.182543	-0.970019	-0.940241	-1.3165	-1.21213		6.13848	6.23279	1.50977	1.57926	-0.677149	-0.618639
12.1104	11.7962	6.61523	7.18866	2.69141	2.5673	-0.762695	-0.766079	-1.90527	-1.76336		8.87393	8.83357	3.55664	3.71919	0.935157	1.01196	-0.588281	-0.612359	-1.03428	-1.07546		14.8701	14.3812	10.0469	10.4282	5.15723	5.429	1.0166	0.947621	-0.611328	-0.575347		10.3561	10.4464	4.06211	4.08376	0.33164	0.186466	-0.982519	-0.939368	-1.30732	-1.21195		6.13467	6.2334	1.53613	1.5814	-0.64961	-0.617882
12.0791	11.7963	6.60156	7.19556	2.66602	2.57776	-0.753906	-0.762938	-1.89844	-1.76268		8.87695	8.83357	3.56445	3.71962	0.916016	1.01272	-0.59668	-0.612123	-1.0498	-1.07541		14.8642	14.3812	10.0449	10.4304	5.16895	5.44114	1.00674	0.952345	-0.626172	-0.574267		10.3777	10.4504	4.075	4.09524	0.338672	0.19038	-0.979785	-0.938497	-1.31357	-1.21178		6.13291	6.23399	1.53613	1.58353	-0.638476	-0.617128
12.0717	11.7963	6.61934	7.20238	2.66641	2.5882	-0.763672	-0.759801	-1.925	-1.762		8.84853	8.83357	3.53711	3.72005	0.925391	1.01347	-0.62832	-0.61189	-1.08604	-1.07536		14.8632	14.3812	10.042	10.4325	5.18457	5.45321	1.00186	0.957056	-0.64375	-0.57319		10.3779	10.4543	4.0791	4.10668	0.325195	0.194286	-0.97998	-0.937628	-1.30127	-1.2116		6.13574	6.23457	1.54199	1.58565	-0.62793	-0.616377
12.0672	11.7963	6.62344	7.20913	2.67168	2.59861	-0.756836	-0.756667	-1.91934	-1.76132		8.82676	8.83357	3.54492	3.72046	0.921289	1.01421	-0.637304	-0.611658	-1.10293	-1.07531		14.8646	14.3812	10.0498	10.4346	5.18848	5.46521	1.00127	0.961753	-0.624414	-0.572116		10.3652	10.4582	4.09082	4.11806	0.317383	0.198183	-0.995605	-0.93676	-1.30225	-1.21142		6.13408	6.23514	1.54395	1.58776	-0.631249	-0.615628
12.0592	11.7963	6.61797	7.21579	2.66953	2.60898	-0.75	-0.753536	-1.91191	-1.76064		8.81738	8.83357	3.54297	3.72087	0.928711	1.01495	-0.652344	-0.611429	-1.11719	-1.07526		14.8864	14.3812	10.0674	10.4367	5.21777	5.47713	1.0124	0.966437	-0.606054	-0.571044		10.3881	10.462	4.10391	4.12939	0.315821	0.202071	-0.983789	-0.935893	-1.28789	-1.21124		6.12969	6.2357	1.52441	1.58985	-0.647852	-0.614883
12.0482	11.7963	6.58809	7.22238	2.66641	2.61933	-0.755859	-0.750409	-1.9084	-1.75996		8.82803	8.83357	3.55273	3.72127	0.940039	1.01568	-0.640039	-0.611201	-1.1251	-1.07521		14.8771	14.3812	10.0498	10.4387	5.2041	5.489	1.0001	0.971108	-0.615039	-0.569974		10.4057	10.4658	4.10293	4.14066	0.30996	0.20595	-0.971581	-0.935028	-1.29815	-1.21107		6.11182	6.23625	1.52441	1.59193	-0.65918	-0.61414
12.04	11.7963	6.57715	7.22889	2.66797	2.62964	-0.768555	-0.747286	-1.91016	-1.75929		8.8251	8.83357	3.58008	3.72166	0.933204	1.01641	-0.626367	-0.610975	-1.10166	-1.07516		14.8661	14.3812	10.042	10.4406	5.2168	5.50079	1.0126	0.975766	-0.61543	-0.568907		10.376	10.4694	4.06738	4.15189	0.268555	0.209821	-1.00293	-0.934165	-1.31738	-1.21089		6.09404	6.23679	1.49219	1.59399	-0.698632	-0.6134
12.0443	11.7963	6.59883	7.23532	2.6918	2.63993	-0.767578	-0.744166	-1.90449	-1.75861		8.84463	8.83357	3.58984	3.72205	0.943945	1.01712	-0.620508	-0.61075	-1.09287	-1.07511		14.8748	14.3812	10.042	10.4425	5.21973	5.51251	1.0291	0.98041	-0.615625	-0.567842		10.373	10.4731	4.0498	4.16306	0.266602	0.213683	-1.00732	-0.933303	-1.34131	-1.21071		6.07588	6.23732	1.47266	1.59604	-0.719336	-0.612663
12.0615	11.7963	6.60449	7.24168	2.68066	2.65019	-0.740234	-0.741049	-1.89063	-1.75793		8.86143	8.83357	3.6123	3.72242	0.94961	1.01783	-0.625586	-0.610528	-1.08877	-1.07506		14.8544	14.3812	10.042	10.4444	5.21777	5.52417	1.03994	0.985041	-0.598828	-0.56678		10.3838	10.4766	4.04395	4.17419	0.258789	0.217537	-1.01563	-0.932443	-1.34961	-1.21054		6.07383	6.23784	1.46094	1.59808	-0.72832	-0.611928
12.084	11.7963	6.60547	7.24796	2.69531	2.66042	-0.736328	-0.737936	-1.90039	-1.75725		8.87334	8.83357	3.61328	3.72279	0.949414	1.01854	-0.620898	-0.610307	-1.06318	-1.07501		14.8561	14.3812	10.0195	10.4463	5.20703	5.53575	1.025	0.989659	-0.610156	-0.56572		10.3637	10.4801	4.04727	4.18526	0.25918	0.221381	-1.02578	-0.931584	-1.35234	-1.21036		6.08047	6.23835	1.47559	1.60011	-0.715039	-0.611197
12.0844	11.7963	6.61445	7.25417	2.70742	2.67061	-0.729492	-0.734826	-1.90254	-1.75658		8.85811	8.83357	3.61621	3.72315	0.938281	1.01923	-0.606641	-0.610088	-1.05303	-1.07496		14.8684	14.3812	10.0479	10.4481	5.23242	5.54728	1.04512	0.994264	-0.599218	-0.564662		10.3705	10.4836	4.08438	4.19628	0.281641	0.225218	-1.0209	-0.930726	-1.35723	-1.21019		6.075	6.23885	1.5	1.60212	-0.724023	-0.610468
12.123	11.7963	6.62012	7.2603	2.7168	2.68078	-0.730469	-0.73172	-1.89258	-1.7559		8.8709	8.83357	3.61523	3.72351	0.938672	1.01992	-0.595508	-0.60987	-1.03047	-1.07491		14.8808	14.3812	10.0508	10.4498	5.22754	5.55873	1.03897	0.998856	-0.611524	-0.563607		10.3885	10.487	4.12578	4.20725	0.300586	0.229045	-1.00615	-0.929871	-1.33603	-1.21001		6.06719	6.23934	1.48047	1.60412	-0.729883	-0.609742
12.1139	11.7963	6.63262	7.26636	2.72129	2.69092	-0.716797	-0.728617	-1.86309	-1.75523		8.86328	8.83357	3.60156	3.72386	0.942383	1.0206	-0.597656	-0.609655	-1.02051	-1.07487		14.8768	14.3812	10.041	10.4516	5.21777	5.57012	1.04082	1.00343	-0.615625	-0.562554		10.4199	10.4903	4.1748	4.21817	0.324219	0.232864	-0.967773	-0.929016	-1.31348	-1.20984		6.06543	6.23982	1.48047	1.60611	-0.702148	-0.609019
12.099	11.7963	6.64473	7.27236	2.71719	2.70103	-0.725586	-0.725518	-1.85664	-1.75455		8.86426	8.83357	3.61328	3.7242	0.938477	1.02128	-0.580078	-0.609441	-1.01465	-1.07482		14.8713	14.3812	10.0381	10.4533	5.21777	5.58144	1.03926	1.008	-0.638281	-0.561504		10.4191	10.4936	4.1877	4.22904	0.344922	0.236675	-0.969434	-0.928164	-1.31436	-1.20966		6.08691	6.24029	1.50586	1.60808	-0.688477	-0.608299
12.0654	11.7963	6.65625	7.27828	2.71289	2.71111	-0.726563	-0.722422	-1.84863	-1.75388		8.88203	8.83357	3.63086	3.72453	0.951953	1.02195	-0.562696	-0.609229	-1.01738	-1.07477		14.8826	14.3812	10.0498	10.4549	5.22949	5.5927	1.04082	1.01255	-0.633204	-0.560456		10.4312	10.4968	4.1959	4.23986	0.367773	0.240477	-0.957617	-0.927312	-1.30098	-1.20949		6.1085	6.24076	1.52734	1.61004	-0.676562	-0.607581
12.0414	11.7963	6.67109	7.28413	2.70938	2.72116	-0.736328	-0.719329	-1.86836	-1.7532		8.8875	8.83357	3.62305	3.72486	0.935742	1.02261	-0.575	-0.609018	-1.02656	-1.07473		14.8826	14.3812	10.0469	10.4566	5.22559	5.6039	1.05059	1.01709	-0.628321	-0.55941		10.4398	10.5	4.20059	4.25063	0.369532	0.24427	-0.963282	-0.926463	-1.30449	-1.20932		6.12881	6.24121	1.53711	1.61199	-0.658399	-0.606866
12.0268	11.7963	6.6916	7.28991	2.71816	2.73118	-0.716797	-0.71624	-1.85566	-1.75253		8.88633	8.83357	3.63281	3.72519	0.942774	1.02327	-0.565039	-0.608809	-1.04531	-1.07468		14.8916	14.3812	10.041	10.4582	5.21777	5.61502	1.0625	1.02162	-0.615234	-0.558366		10.4521	10.5032	4.18359	4.26135	0.370117	0.248055	-0.974609	-0.925614	-1.3125	-1.20914		6.14648	6.24165	1.53418	1.61393	-0.637695	-0.606154
12.0457	11.7963	6.72158	7.29563	2.74102	2.74118	-0.699219	-0.713155	-1.86514	-1.75186		8.86426	8.83357	3.63867	3.7255	0.932617	1.02391	-0.581055	-0.608602	-1.05176	-1.07463		14.9014	14.3812	10.0586	10.4597	5.25195	5.62609	1.08887	1.02613	-0.588867	-0.557325		10.474	10.5062	4.19961	4.27202	0.378321	0.251832	-0.978907	-0.924768	-1.30449	-1.20897		6.17168	6.24209	1.53125	1.61585	-0.630274	-0.605444
12.0402	11.7963	6.72568	7.30127	2.76094	2.75114	-0.662109	-0.710073	-1.86826	-1.75119		8.85938	8.83357	3.61133	3.72581	0.915039	1.02456	-0.569336	-0.608396	-1.08203	-1.07459		14.8807	14.3812	10.0479	10.4613	5.2666	5.63709	1.07012	1.03064	-0.583398	-0.556286		10.4922	10.5093	4.20898	4.28265	0.378906	0.2556	-0.975586	-0.923922	-1.30371	-1.2088		6.18398	6.24252	1.52734	1.61777	-0.625196	-0.604737
12.0537	11.7963	6.75293	7.30686	2.78516	2.76108	-0.658203	-0.706994	-1.88574	-1.75051		8.85352	8.83357	3.58984	3.72612	0.915039	1.02519	-0.56543	-0.608192	-1.08789	-1.07454		14.8728	14.3812	10.0459	10.4628	5.2373	5.64803	1.06807	1.03512	-0.586523	-0.55525		10.4891	10.5122	4.20488	4.29322	0.372851	0.259359	-0.974902	-0.923079	-1.30283	-1.20862		6.16953	6.24294	1.51367	1.61967	-0.638476	-0.604033
12.0689	11.7963	6.7625	7.31237	2.79062	2.77098	-0.636719	-0.703918	-1.87773	-1.74984		8.8543	8.83357	3.58398	3.72641	0.928906	1.02582	-0.565234	-0.60799	-1.09883	-1.0745		14.8627	14.3812	10.0371	10.4642	5.24414	5.6589	1.05801	1.0396	-0.577344	-0.554216		10.4789	10.5152	4.18496	4.30375	0.334374	0.26311	-0.971093	-0.922236	-1.31328	-1.20845		6.16172	6.24335	1.5	1.62155	-0.653125	-0.603332
12.084	11.7963	6.76123	7.31782	2.81445	2.78086	-0.634766	-0.700846	-1.87744	-1.74917		8.85254	8.83357	3.58203	3.72671	0.935547	1.02645	-0.569336	-0.607789	-1.07813	-1.07446		14.8666	14.3812	10.0342	10.4657	5.25977	5.66971	1.05898	1.04406	-0.582227	-0.553184		10.4742	10.5181	4.19004	4.31423	0.318945	0.266853	-0.979589	-0.921396	-1.3249	-1.20828		6.15049	6.24376	1.48828	1.62343	-0.66289	-0.602633
12.0883	11.7963	6.75459	7.32321	2.82656	2.79071	-0.632813	-0.697778	-1.87666	-1.7485		8.86592	8.83357	3.58105	3.72699	0.969531	1.02707	-0.573438	-0.607589	-1.07842	-1.07441		14.8568	14.3812	10.0537	10.4671	5.2627	5.68046	1.06191	1.04851	-0.572461	-0.552155		10.4646	10.5209	4.16875	4.32466	0.327929	0.270587	-0.978808	-0.920556	-1.31065	-1.20811		6.14561	6.24415	1.49121	1.6253	-0.669726	-0.601937
12.0893	11.7963	6.74629	7.32854	2.83535	2.80053	-0.638672	-0.694713	-1.8791	-1.74783		8.88144	8.83357	3.58105	3.72727	0.991602	1.02768	-0.574804	-0.607392	-1.05313	-1.07437		14.8446	14.3812	10.0244	10.4685	5.23828	5.69114	1.05947	1.05295	-0.594922	-0.551128		10.4465	10.5237	4.1457	4.33504	0.311719	0.274313	-0.982129	-0.919719	-1.329	-1.20794		6.12842	6.24454	1.5	1.62715	-0.677734	-0.601243
12.0965	11.7963	6.74502	7.3338	2.86504	2.81032	-0.657227	-0.691651	-1.89932	-1.74716		8.89834	8.83357	3.5918	3.72755	1.01719	1.02829	-0.575586	-0.607196	-1.03623	-1.07432		14.8632	14.3812	10.0186	10.4698	5.24707	5.70177	1.06045	1.05738	-0.600781	-0.550103		10.4492	10.5264	4.1582	4.34537	0.326172	0.278031	-0.978516	-0.918882	-1.33008	-1.20776		6.13369	6.24492	1.5166	1.62899	-0.674024	-0.600553
12.116	11.7963	6.7665	7.339	2.86504	2.82009	-0.665039	-0.688593	-1.90518	-1.74649		8.89541	8.83357	3.62012	3.72782	1.02988	1.02889	-0.586328	-0.607001	-1.02061	-1.07428		14.8643	14.3812	10.0127	10.4711	5.24805	5.71233	1.0498	1.06179	-0.609375	-0.54908		10.4639	10.5291	4.16016	4.35566	0.327148	0.281741	-0.966797	-0.918047	-1.30273	-1.20759		6.12285	6.2453	1.5	1.63082	-0.680079	-0.599864
12.1309	11.7963	6.76416	7.34414	2.89063	2.82982	-0.666016	-0.685538	-1.88721	-1.74583		8.89522	8.83357	3.63379	3.72809	1.01055	1.02948	-0.599805	-0.606808	-1.01982	-1.07424		14.8552	14.3812	10.002	10.4724	5.25	5.72284	1.03193	1.06619	-0.626562	-0.54806		10.4937	10.5318	4.18418	4.3659	0.378515	0.285442	-0.935644	-0.917214	-1.29561	-1.20742		6.11152	6.24567	1.47949	1.63264	-0.691015	-0.599179
12.1105	11.7963	6.74863	7.34921	2.88105	2.83953	-0.652344	-0.682486	-1.87266	-1.74516		8.8748	8.83357	3.61328	3.72835	0.977735	1.03007	-0.616015	-0.606616	-1.01289	-1.0742		14.8351	14.3812	10.0098	10.4737	5.24707	5.73328	1.01865	1.07058	-0.647265	-0.547042		10.5178	10.5344	4.2248	4.37609	0.417188	0.289134	-0.915723	-0.916382	-1.2665	-1.20725		6.12187	6.24603	1.48047	1.63444	-0.690821	-0.598496
12.0973	11.7963	6.7332	7.35423	2.86387	2.84921	-0.645508	-0.679438	-1.87871	-1.74449		8.86211	8.83357	3.61035	3.7286	0.965039	1.03065	-0.642383	-0.606426	-1.0207	-1.07415		14.8347	14.3812	10.0117	10.475	5.24805	5.74366	1.01045	1.07495	-0.655859	-0.546026		10.5145	10.537	4.24199	4.38624	0.445117	0.292819	-0.899707	-0.915552	-1.26377	-1.20708		6.10918	6.24638	1.50293	1.63624	-0.694727	-0.597816
12.073	11.7963	6.70645	7.35919	2.83672	2.85886	-0.65332	-0.676394	-1.89492	-1.74382		8.85332	8.83357	3.60156	3.72885	0.953321	1.03123	-0.639453	-0.606238	-1.04219	-1.07411		14.8455	14.3812	10.0088	10.4762	5.24707	5.75398	1.00469	1.07932	-0.66836	-0.545013		10.5305	10.5395	4.25605	4.39634	0.473828	0.296495	-0.885449	-0.914723	-1.25479	-1.20691		6.09277	6.24673	1.50391	1.63802	-0.691406	-0.597138
12.0631	11.7963	6.69414	7.36409	2.82481	2.86849	-0.674805	-0.673352	-1.90117	-1.74316		8.85293	8.83357	3.6123	3.7291	0.936133	1.0318	-0.629296	-0.606051	-1.02305	-1.07407		14.8652	14.3812	10.0449	10.4774	5.27441	5.76424	1.00977	1.08367	-0.65332	-0.544002		10.5248	10.542	4.26309	4.4064	0.477929	0.300163	-0.887598	-0.913895	-1.2669	-1.20674		6.12041	6.24707	1.52246	1.63979	-0.682032	-0.596463
12.0332	11.7963	6.67041	7.36894	2.82129	2.87808	-0.671875	-0.670314	-1.92139	-1.74249		8.84844	8.83357	3.5957	3.72934	0.940625	1.03237	-0.618945	-0.605865	-1.03438	-1.07403		14.8818	14.3812	10.0771	10.4786	5.30566	5.77445	1.04004	1.08801	-0.625	-0.542993		10.5187	10.5444	4.27559	4.4164	0.493359	0.303823	-0.892285	-0.913069	-1.29678	-1.20657		6.11826	6.2474	1.53027	1.64155	-0.678515	-0.59579
12.0365	11.7963	6.66621	7.37372	2.82461	2.88765	-0.670898	-0.667279	-1.9543	-1.74183		8.86797	8.83357	3.59375	3.72957	0.947461	1.03293	-0.610156	-0.605681	-1.02754	-1.07399		14.8955	14.3812	10.0986	10.4797	5.29785	5.78459	1.05957	1.09233	-0.632813	-0.541987		10.5236	10.5468	4.27461	4.42637	0.508984	0.307475	-0.920606	-0.912245	-1.28115	-1.20641		6.1375	6.24773	1.55273	1.6433	-0.657617	-0.59512
12.0238	11.7963	6.67207	7.37846	2.82656	2.89719	-0.648438	-0.664248	-1.9582	-1.74116		8.88594	8.83357	3.59473	3.72981	0.956836	1.03348	-0.594922	-0.605498	-1.01738	-1.07395		14.9048	14.3812	10.1104	10.4808	5.30078	5.79468	1.07861	1.09665	-0.625977	-0.540982		10.5324	10.5492	4.27168	4.43628	0.510937	0.311118	-0.944043	-0.911422	-1.28311	-1.20624		6.1542	6.24805	1.55078	1.64504	-0.66328	-0.594453
12.0311	11.7963	6.68057	7.38313	2.83477	2.90671	-0.641602	-0.66122	-1.95889	-1.7405		8.91484	8.83357	3.6123	3.73003	0.954297	1.03403	-0.563281	-0.605317	-1.02656	-1.07391		14.9085	14.3812	10.125	10.4819	5.31445	5.8047	1.11455	1.10095	-0.639063	-0.53998		10.5525	10.5515	4.26934	4.44615	0.501758	0.314753	-0.971973	-0.9106	-1.2794	-1.20607		6.15244	6.24836	1.54199	1.64677	-0.678514	-0.593788
12.0375	11.7963	6.69258	7.38775	2.82363	2.91619	-0.620117	-0.658196	-1.93965	-1.73983		8.93193	8.83357	3.62109	3.73026	0.963086	1.03458	-0.556445	-0.605137	-1.00361	-1.07387		14.911	14.3812	10.1367	10.483	5.33398	5.81467	1.13467	1.10524	-0.627149	-0.538981		10.5484	10.5538	4.27891	4.45598	0.489843	0.31838	-0.984473	-0.90978	-1.27901	-1.2059		6.13633	6.24867	1.53125	1.64848	-0.690234	-0.593125
12.0379	11.7963	6.70303	7.39232	2.83379	2.92565	-0.591797	-0.655175	-1.93252	-1.73917		8.92744	8.83357	3.61426	3.73047	0.95	1.03511	-0.578321	-0.604959	-1.02568	-1.07383		14.8935	14.3812	10.1367	10.4841	5.34375	5.82459	1.15225	1.10951	-0.627149	-0.537983		10.5838	10.5561	4.30937	4.46576	0.521289	0.321999	-0.967578	-0.908961	-1.26523	-1.20573		6.14453	6.24897	1.51953	1.65019	-0.688477	-0.592465
12.0336	11.7963	6.70234	7.39683	2.83828	2.93508	-0.587891	-0.652157	-1.92207	-1.73851		8.91514	8.83357	3.60352	3.73069	0.938868	1.03565	-0.579687	-0.604782	-1.03701	-1.07379		14.8858	14.3812	10.1455	10.4851	5.36621	5.83444	1.16709	1.11378	-0.644336	-0.536988		10.6014	10.5583	4.33672	4.4755	0.516406	0.32561	-0.952441	-0.908144	-1.26279	-1.20557		6.14063	6.24927	1.53711	1.65188	-0.684569	-0.591808
12.0248	11.7963	6.70137	7.40129	2.82656	2.94449	-0.589844	-0.649142	-1.90351	-1.73785		8.92256	8.83357	3.60645	3.7309	0.932422	1.03618	-0.583203	-0.604607	-1.04814	-1.07375		14.9042	14.3812	10.1465	10.4861	5.40332	5.84424	1.19717	1.11803	-0.648633	-0.535995		10.6012	10.5605	4.32676	4.48519	0.497656	0.329213	-0.946387	-0.907328	-1.27315	-1.2054		6.12383	6.24956	1.51953	1.65357	-0.700585	-0.591153
12.0385	11.7963	6.70283	7.4057	2.83731	2.95386	-0.587891	-0.646131	-1.90498	-1.73718		8.90332	8.83357	3.61035	3.7311	0.94043	1.0367	-0.570313	-0.604432	-1.05273	-1.07371		14.8962	14.3812	10.1475	10.4871	5.38574	5.85398	1.1999	1.12227	-0.664649	-0.535004		10.5693	10.5626	4.33398	4.49483	0.484374	0.332808	-0.970216	-0.906514	-1.27783	-1.20523		6.12422	6.24985	1.52734	1.65524	-0.691992	-0.590501
12.0398	11.7963	6.71475	7.41005	2.84941	2.96321	-0.604492	-0.643123	-1.89834	-1.73652		8.89023	8.83357	3.61328	3.73131	0.935938	1.03722	-0.589453	-0.604259	-1.05801	-1.07367		14.9269	14.3812	10.1465	10.4881	5.4043	5.86367	1.20127	1.1265	-0.648242	-0.534015		10.5762	10.5648	4.3457	4.50444	0.49414	0.336395	-0.943359	-0.905701	-1.28906	-1.20506		6.1377	6.25013	1.54004	1.6569	-0.68457	-0.589851
12.0541	11.7963	6.75215	7.41436	2.89297	2.97253	-0.605469	-0.640119	-1.88594	-1.73586		8.89092	8.83357	3.62988	3.7315	0.953321	1.03773	-0.576953	-0.604088	-1.08272	-1.07364		14.9543	14.3812	10.168	10.4891	5.42676	5.87329	1.22774	1.13072	-0.650001	-0.533029		10.5605	10.5668	4.31836	4.514	0.484374	0.339973	-0.948731	-0.904889	-1.30127	-1.2049		6.14434	6.25041	1.54395	1.65855	-0.700585	-0.589204
12.0527	11.7963	6.75488	7.41861	2.90625	2.98183	-0.587891	-0.637118	-1.8457	-1.7352		8.87813	8.83357	3.64258	3.7317	0.971484	1.03824	-0.560742	-0.603918	-1.0877	-1.0736		14.9576	14.3812	10.1514	10.49	5.40723	5.88287	1.19199	1.13492	-0.659962	-0.532045		10.5512	10.5689	4.30117	4.52351	0.474999	0.343544	-0.967188	-0.904079	-1.30352	-1.20473		6.14824	6.25068	1.52051	1.66019	-0.709374	-0.588559
12.0541	11.7963	6.76192	7.42281	2.90664	2.9911	-0.566406	-0.63412	-1.82734	-1.73454		8.86807	8.83357	3.66504	3.73189	0.985938	1.03874	-0.525781	-0.603749	-1.06455	-1.07356		14.9608	14.3812	10.1572	10.4909	5.41309	5.89239	1.18936	1.13911	-0.64961	-0.531063		10.5674	10.5709	4.31445	4.53298	0.481445	0.347107	-0.960938	-0.903271	-1.28613	-1.20457		6.15527	6.25094	1.53906	1.66182	-0.693358	-0.587916
12.0396	11.7963	6.76836	7.42697	2.90977	3.00034	-0.575195	-0.631126	-1.82793	-1.73388		8.87305	8.83357	3.68555	3.73208	1.00684	1.03924	-0.517578	-0.603582	-1.05664	-1.07352		14.9709	14.3812	10.1836	10.4918	5.42383	5.90185	1.18574	1.1433	-0.631446	-0.530083		10.5826	10.5729	4.34238	4.54241	0.498632	0.350661	-0.931251	-0.902463	-1.27266	-1.2044		6.14365	6.2512	1.53906	1.66344	-0.695116	-0.587276
12.0322	11.7963	6.7666	7.43107	2.9082	3.00955	-0.588867	-0.628135	-1.84961	-1.73322		8.88633	8.83357	3.68945	3.73226	1.01309	1.03973	-0.529882	-0.603415	-1.0541	-1.07349		14.9694	14.3812	10.1895	10.4927	5.42578	5.91126	1.16963	1.14747	-0.611915	-0.529106		10.6084	10.5748	4.34473	4.5518	0.495117	0.354208	-0.92334	-0.901658	-1.25733	-1.20424		6.13008	6.25145	1.51563	1.66506	-0.698828	-0.586639
12.0281	11.7963	6.76504	7.43513	2.90899	3.01874	-0.595703	-0.625147	-1.85586	-1.73257		8.88457	8.83357	3.68555	3.73244	1.0334	1.04022	-0.526172	-0.603251	-1.03145	-1.07345		14.9708	14.3812	10.1865	10.4935	5.43262	5.92061	1.15733	1.15162	-0.616016	-0.52813		10.6117	10.5767	4.34707	4.56114	0.494531	0.357747	-0.913965	-0.900853	-1.25225	-1.20407		6.11162	6.2517	1.50488	1.66666	-0.696679	-0.586004
12.0096	11.7963	6.75186	7.43914	2.89141	3.0279	-0.595703	-0.622162	-1.87002	-1.73191		8.88281	8.83357	3.67188	3.73261	1.04199	1.0407	-0.525391	-0.603087	-1.02734	-1.07341		14.9521	14.3812	10.1709	10.4944	5.41309	5.92991	1.15029	1.15577	-0.597852	-0.527157		10.623	10.5786	4.37305	4.57044	0.500977	0.361278	-0.896973	-0.90005	-1.24951	-1.20391		6.11143	6.25195	1.49512	1.66824	-0.718554	-0.585371
11.992	11.7963	6.75674	7.4431	2.89238	3.03704	-0.624023	-0.619181	-1.89834	-1.73125		8.89355	8.83357	3.66406	3.73279	1.04785	1.04118	-0.53125	-0.602925	-1.01758	-1.07338		14.9688	14.3812	10.1875	10.4952	5.41699	5.93916	1.16895	1.1599	-0.55957	-0.526186		10.632	10.5805	4.37812	4.57969	0.505077	0.364801	-0.889844	-0.899249	-1.25039	-1.20374		6.1249	6.25219	1.48926	1.66982	-0.72871	-0.584741
11.9842	11.7963	6.75088	7.44702	2.89727	3.04615	-0.636719	-0.616203	-1.90908	-1.73059		8.91406	8.83357	3.66895	3.73296	1.04395	1.04166	-0.544922	-0.602764	-1.01074	-1.07334		14.9627	14.3812	10.1885	10.496	5.40527	5.94835	1.15996	1.16402	-0.565821	-0.525217		10.634	10.5823	4.37715	4.58891	0.505077	0.368316	-0.900098	-0.898449	-1.25088	-1.20358		6.14072	6.25243	1.4873	1.67139	-0.721483	-0.584113
11.9902	11.7963	6.7544	7.45089	2.89648	3.05523	-0.633789	-0.613229	-1.93408	-1.72994		8.88535	8.83357	3.66406	3.73312	1.02676	1.04213	-0.570898	-0.602604	-1.02188	-1.07331		14.9637	14.3812	10.1895	10.4968	5.39355	5.9575	1.16777	1.16813	-0.557032	-0.524251		10.6287	10.5841	4.35625	4.59808	0.497851	0.371823	-0.910938	-0.89765	-1.25645	-1.20341		6.15547	6.25266	1.45996	1.67295	-0.735937	-0.583487
11.9822	11.7963	6.74502	7.45471	2.90703	3.06429	-0.634766	-0.610258	-1.93154	-1.72928		8.85273	8.83357	3.65234	3.73329	1.01543	1.04259	-0.58418	-0.602446	-1.03105	-1.07327		14.9717	14.3812	10.1787	10.4976	5.3916	5.96658	1.16895	1.17223	-0.554688	-0.523286		10.6279	10.5859	4.33398	4.60721	0.485351	0.375323	-0.921388	-0.896853	-1.27979	-1.20325		6.17529	6.25289	1.4707	1.6745	-0.725585	-0.582864
11.9957	11.7963	6.76104	7.45849	2.92441	3.07332	-0.645508	-0.60729	-1.9251	-1.72863		8.85234	8.83357	3.64453	3.73345	1.00801	1.04305	-0.592578	-0.602289	-1.04121	-1.07324		14.9865	14.3812	10.1816	10.4984	5.40527	5.97562	1.17988	1.17632	-0.539648	-0.522324		10.6342	10.5876	4.32461	4.6163	0.487695	0.378814	-0.934961	-0.896057	-1.28789	-1.20309		6.17412	6.25311	1.4668	1.67604	-0.71914	-0.582243
12.0074	11.7963	6.78496	7.46223	2.93906	3.08232	-0.646484	-0.604325	-1.91387	-1.72797		8.85449	8.83357	3.63086	3.7336	0.988281	1.04351	-0.585938	-0.602133	-1.03125	-1.0732		15.0047	14.3812	10.2119	10.4991	5.44531	5.9846	1.20195	1.1804	-0.545313	-0.521364		10.6398	10.5893	4.34199	4.62534	0.47871	0.382298	-0.927442	-0.895263	-1.2792	-1.20292		6.16846	6.25333	1.46191	1.67757	-0.708007	-0.581625
12.0389	11.7963	6.79678	7.46592	2.95488	3.0913	-0.65625	-0.601364	-1.90615	-1.72732		8.88477	8.83357	3.64355	3.73376	0.992188	1.04396	-0.557617	-0.601978	-1.00098	-1.07317		14.9874	14.3812	10.1924	10.4998	5.45117	5.99353	1.20127	1.18446	-0.58379	-0.520406		10.6408	10.591	4.34394	4.63435	0.47578	0.385774	-0.947461	-0.894469	-1.29531	-1.20276		6.14697	6.25354	1.45898	1.67909	-0.708984	-0.581009
12.0553	11.7963	6.82158	7.46957	2.96348	3.10025	-0.617188	-0.598406	-1.88701	-1.72666		8.89941	8.83357	3.65234	3.73391	1.01074	1.04441	-0.546875	-0.601824	-0.989258	-1.07313		14.9978	14.3812	10.1895	10.5006	5.4668	6.00241	1.2126	1.18851	-0.600196	-0.51945		10.6314	10.5927	4.35898	4.64331	0.475195	0.389242	-0.941016	-0.893678	-1.29414	-1.2026		6.12422	6.25375	1.47559	1.6806	-0.710546	-0.580395
12.0557	11.7963	6.81543	7.47317	2.96973	3.10918	-0.607422	-0.595451	-1.89063	-1.72601		8.91113	8.83357	3.64453	3.73406	1.01855	1.04485	-0.539063	-0.601672	-0.978516	-1.0731		15.0062	14.3812	10.1885	10.5013	5.48242	6.01124	1.23565	1.19255	-0.588282	-0.518497		10.6322	10.5943	4.36758	4.65224	0.492578	0.392702	-0.930079	-0.892888	-1.31328	-1.20244		6.13584	6.25396	1.50879	1.68211	-0.699023	-0.579784
12.0498	11.7963	6.81641	7.47673	2.95898	3.11808	-0.597656	-0.592499	-1.88965	-1.72536		8.90195	8.83357	3.63477	3.7342	1.00527	1.04529	-0.552343	-0.601521	-0.988672	-1.07306		14.998	14.3812	10.1992	10.5019	5.49023	6.02002	1.25293	1.19658	-0.594727	-0.517545		10.5951	10.5959	4.35781	4.66112	0.477929	0.396155	-0.953516	-0.892099	-1.32793	-1.20227		6.15742	6.25416	1.54785	1.6836	-0.671484	-0.579175
12.0355	11.7963	6.78291	7.48025	2.93594	3.12695	-0.583984	-0.589551	-1.88154	-1.72471		8.87822	8.83357	3.62109	3.73434	1.02461	1.04572	-0.563281	-0.601371	-0.989942	-1.07303		14.9683	14.3812	10.1914	10.5026	5.48242	6.02875	1.25342	1.2006	-0.619141	-0.516596		10.5982	10.5975	4.35898	4.66996	0.484961	0.3996	-0.953712	-0.891311	-1.31465	-1.20211		6.13848	6.25436	1.55957	1.68508	-0.647851	-0.578568
12.0141	11.7963	6.75117	7.48373	2.92129	3.1358	-0.59375	-0.586606	-1.925	-1.72405		8.86416	8.83357	3.62109	3.73448	1.03281	1.04615	-0.556054	-0.601222	-1.02256	-1.073		14.9737	14.3812	10.1982	10.5033	5.46777	6.03742	1.24815	1.20461	-0.616993	-0.515649		10.6113	10.599	4.35156	4.67876	0.499022	0.403037	-0.936523	-0.890525	-1.30176	-1.20195		6.14092	6.25455	1.56641	1.68655	-0.629296	-0.577964
11.9963	11.7963	6.73936	7.48717	2.91523	3.14463	-0.597656	-0.583664	-1.92881	-1.7234		8.86113	8.83357	3.62305	3.73462	1.04414	1.04658	-0.565234	-0.601075	-1.03242	-1.07296		14.9626	14.3812	10.207	10.5039	5.46484	6.04605	1.24971	1.2086	-0.600196	-0.514704		10.6264	10.6005	4.33828	4.68752	0.516992	0.406466	-0.931055	-0.889741	-1.30254	-1.20179		6.1581	6.25474	1.56836	1.68802	-0.619335	-0.577362
11.9631	11.7963	6.72764	7.49057	2.89375	3.15342	-0.603516	-0.580726	-1.92588	-1.72275		8.83311	8.83357	3.60352	3.73475	1.04531	1.047	-0.571875	-0.600928	-1.05752	-1.07293		14.9522	14.3812	10.1982	10.5046	5.4541	6.05463	1.25498	1.21259	-0.588673	-0.513761		10.6361	10.602	4.34414	4.69624	0.513085	0.409888	-0.951075	-0.888958	-1.31963	-1.20163		6.16611	6.25493	1.57227	1.68947	-0.615039	-0.576762
11.9605	11.7963	6.71611	7.49393	2.89121	3.1622	-0.612305	-0.577791	-1.9251	-1.7221		8.81728	8.83357	3.59473	3.73488	1.03672	1.04742	-0.572656	-0.600783	-1.05967	-1.0729		14.963	14.3812	10.2012	10.5052	5.44531	6.06315	1.26865	1.21656	-0.584766	-0.51282		10.6393	10.6035	4.35508	4.70492	0.517187	0.413302	-0.95127	-0.888176	-1.31416	-1.20147		6.15303	6.25512	1.56055	1.69091	-0.623632	-0.576164
11.967	11.7963	6.71592	7.49725	2.8957	3.17094	-0.632813	-0.574859	-1.93662	-1.72145		8.82353	8.83357	3.61035	3.73501	1.02559	1.04783	-0.555469	-0.600639	-1.06709	-1.07287		14.9676	14.3812	10.21	10.5058	5.44824	6.07163	1.29863	1.22052	-0.585352	-0.511881		10.6443	10.605	4.36016	4.71356	0.519336	0.416709	-0.955372	-0.887395	-1.32236	-1.20131		6.16582	6.2553	1.55078	1.69235	-0.600976	-0.575569
11.9924	11.7963	6.73252	7.50053	2.9416	3.17967	-0.628906	-0.57193	-1.94736	-1.7208		8.84424	8.83357	3.62402	3.73514	1.00977	1.04824	-0.538086	-0.600496	-1.04834	-1.07284		14.9676	14.3812	10.2217	10.5064	5.46777	6.08006	1.31914	1.22447	-0.584375	-0.510945		10.6633	10.6064	4.3791	4.72216	0.543163	0.420108	-0.956738	-0.886616	-1.3124	-1.20115		6.18262	6.25547	1.5293	1.69378	-0.61914	-0.574976
12.0064	11.7963	6.74492	7.50377	2.96738	3.18836	-0.600586	-0.569005	-1.92754	-1.72015		8.84404	8.83357	3.63281	3.73526	1.01387	1.04864	-0.535937	-0.600354	-1.03975	-1.0728		14.9727	14.3812	10.2197	10.507	5.4873	6.08844	1.3291	1.22841	-0.582031	-0.51001		10.6502	10.6078	4.37773	4.73072	0.543749	0.423499	-0.976856	-0.885838	-1.32822	-1.20099		6.17773	6.25565	1.52344	1.69519	-0.624023	-0.574386
12.0141	11.7963	6.76191	7.50697	2.99356	3.19703	-0.594727	-0.566083	-1.92207	-1.71951		8.87588	8.83357	3.65625	3.73539	1.01133	1.04904	-0.527735	-0.600213	-1.03428	-1.07277		14.9834	14.3812	10.2314	10.5075	5.50684	6.09677	1.33887	1.23234	-0.574219	-0.509078		10.6461	10.6092	4.36875	4.73925	0.548437	0.426883	-0.995215	-0.885062	-1.32393	-1.20083		6.18848	6.25582	1.5332	1.6966	-0.618164	-0.573797
12.0273	11.7963	6.78027	7.51014	3.02539	3.20568	-0.595703	-0.563164	-1.94629	-1.71886		8.9002	8.83357	3.67578	3.73551	1.00703	1.04944	-0.523242	-0.600074	-1.00508	-1.07274		14.9858	14.3812	10.2412	10.5081	5.54492	6.10506	1.35303	1.23625	-0.581055	-0.508147		10.659	10.6105	4.38555	4.74773	0.565234	0.430259	-0.99004	-0.884287	-1.31797	-1.20067		6.20713	6.25598	1.5332	1.698	-0.589648	-0.573211
12.0176	11.7963	6.80274	7.51327	3.05566	3.2143	-0.579102	-0.560248	-1.94727	-1.71821		8.93437	8.83357	3.71191	3.73562	1.01387	1.04983	-0.516406	-0.599935	-0.989453	-1.07271		14.9832	14.3812	10.2656	10.5087	5.57227	6.11329	1.33672	1.24016	-0.558008	-0.507219		10.6592	10.6119	4.38867	4.75617	0.577147	0.433627	-0.999023	-0.883513	-1.31543	-1.20051		6.22549	6.25615	1.54199	1.69939	-0.589062	-0.572627
12.0268	11.7963	6.82832	7.51636	3.08535	3.2229	-0.564453	-0.557336	-1.93672	-1.71756		8.95117	8.83357	3.72949	3.73574	1.01855	1.05022	-0.522461	-0.599798	-0.983398	-1.07268		14.9798	14.3812	10.2715	10.5092	5.58008	6.12148	1.32647	1.24405	-0.558985	-0.506293		10.6443	10.6132	4.39922	4.76458	0.568164	0.436988	-0.996387	-0.882741	-1.31162	-1.20035		6.19687	6.25631	1.54492	1.70077	-0.608203	-0.572045
12.0088	11.7963	6.82031	7.51941	3.08789	3.23147	-0.566406	-0.554427	-1.9375	-1.71692		8.95342	8.83357	3.73242	3.73585	1.01973	1.05061	-0.520312	-0.599661	-0.950879	-1.07265		14.9807	14.3812	10.2842	10.5097	5.59375	6.12962	1.30781	1.24794	-0.549415	-0.505369		10.6525	10.6145	4.39863	4.77295	0.559765	0.440342	-1.00654	-0.88197	-1.32314	-1.20019		6.19932	6.25647	1.58008	1.70215	-0.610156	-0.571466
12.0219	11.7963	6.83809	7.52243	3.13027	3.24002	-0.564453	-0.551521	-1.94551	-1.71627		8.946	8.83357	3.71484	3.73596	1.01641	1.05099	-0.52168	-0.599526	-0.952441	-1.07262		14.9744	14.3812	10.29	10.5102	5.58691	6.13772	1.3084	1.25181	-0.555079	-0.504447		10.6746	10.6158	4.41387	4.78128	0.557422	0.443688	-0.985644	-0.881201	-1.31357	-1.20003		6.2123	6.25662	1.60254	1.70351	-0.608593	-0.570889
12.0551	11.7963	6.83467	7.52542	3.15762	3.24854	-0.532227	-0.548618	-1.92158	-1.71563		8.94238	8.83357	3.71484	3.73607	1.01758	1.05137	-0.500977	-0.599392	-0.932617	-1.07259		14.9896	14.3812	10.3174	10.5107	5.55273	6.14576	1.30791	1.25567	-0.551172	-0.503527		10.6562	10.617	4.39844	4.78957	0.52246	0.447026	-0.976563	-0.880433	-1.33106	-1.19988		6.22236	6.25677	1.63574	1.70487	-0.616796	-0.570313
10.3151	11.7963	6.64444	7.52837	2.3473	3.25704	-0.519531	-0.545719	-2.22044	-1.71498		8.88623	8.83357	3.68555	3.73618	0.900393	1.05174	-0.618162	-0.599259	-0.984865	-1.07256		14.8769	14.3812	10.3184	10.5112	5.53613	6.15376	1.23039	1.25952	-0.744348	-0.502609		9.18356	10.6182	2.88082	4.79782	-0.962928	0.450357	-2.31204	-0.879666	-2.08843	-1.19972		6.23662	6.25692	1.65234	1.70621	-0.660544	-0.569741
13.7077	8.94525	7.54985	8.29463	4.12371	4.0468	-0.897461	-0.542822	-1.22132	-1.71434		10.7438	8.83357	3.49609	3.73628	4.96424	1.05211	3.19959	-0.599127	0.0318537	-1.07253		17.0923	14.3812	10.1787	10.5117	5.78613	6.16172	2.88427	1.26336	1.87036	-0.501693		12.3611	9.87878	6.54856	5.29886	2.67845	1.42122	0.900866	0.302796	-0.23733	0.0613244		8.43937	6.25707	1.7334	1.70755	1.92457	-0.56917
11.3358	8.93931	7.66801	8.28912	4.60044	4.04411	0.865234	1.03014	-1.1502	0.216803		6.11983	2.58711	4.10352	1.79481	-2.84395	0.674437	-3.74629	0.160556	-1.57549	0.0334074		12.365	11.8946	10.6611	10.9013	5.50195	6.38265	0.173553	1.81123	-2.63536	0.391109		10.3875	9.86246	4.90113	5.2901	1.22828	1.41887	-0.6512	0.302295	-0.596346	0.061223		2.45899	2.33983	1.47754	1.19772	-3.21877	0.318801
10.8641	8.93336	7.28213	8.28361	3.9832	4.04142	0.458984	1.02945	-0.936422	0.216659		6.77636	2.56798	3.01074	1.78154	1.34082	0.66945	0.230473	0.159369	-0.215824	0.0331604		14.1589	11.8697	10.2314	10.8784	6.02344	6.36924	1.92062	1.80742	0.139057	0.390287		10.2875	9.84616	5.0414	5.28136	1.31679	1.41653	-0.217679	0.301796	-0.657527	0.0611218		4.72568	2.3323	1.58594	1.19389	0.258999	0.317786
10.5426	8.92742	7.21465	8.2781	3.98496	4.03873	0.479492	1.02877	-0.936329	0.216515		5.8708	2.54899	2.94043	1.76837	0.992969	0.6645	-0.0714846	0.158191	-0.414355	0.0329152		14.0221	11.8447	10.2607	10.8556	5.94434	6.35586	1.80234	1.80363	-0.0710936	0.389467		10.2428	9.82989	4.98691	5.27263	1.23594	1.41419	-0.331153	0.301297	-0.707716	0.0610208		4.59521	2.32479	1.60938	1.19007	-0.165038	0.316774
10.2939	8.92149	7.15625	8.2726	4.00195	4.03605	0.499023	1.02809	-0.883789	0.216371		5.16846	2.53015	2.70801	1.7553	0.911133	0.659587	-0.0771484	0.157021	-0.393066	0.0326719		13.9985	11.8198	10.2295	10.8328	5.94824	6.3425	1.85498	1.79984	-0.0400391	0.388649		10.2469	9.81364	4.98516	5.26392	1.22344	1.41185	-0.343066	0.300799	-0.675879	0.06092		4.40596	2.31731	1.57813	1.18627	-0.174414	0.315765
10.1496	8.91556	7.12119	8.2671	4.02559	4.03337	0.5	1.0274	-0.864356	0.216227		4.59414	2.51144	2.49805	1.74232	0.86582	0.654711	-0.0658207	0.15586	-0.385351	0.0324303		13.9187	11.795	10.1924	10.81	5.95605	6.32918	1.86201	1.79606	-0.0386724	0.387833		10.2447	9.79742	4.97227	5.25522	1.21152	1.40951	-0.320899	0.300302	-0.695509	0.0608193		4.229	2.30986	1.52148	1.18247	-0.139648	0.31476
10.0678	8.90963	7.10957	8.2616	4.05019	4.03069	0.532227	1.02672	-0.826367	0.216083		4.10527	2.49287	2.30371	1.72944	0.835156	0.64987	-0.0623045	0.154708	-0.348828	0.0321905		13.8651	11.7702	10.1396	10.7873	5.94727	6.31588	1.87979	1.79228	-0.023633	0.387018		10.2119	9.78123	4.94726	5.24654	1.19824	1.40719	-0.337402	0.299806	-0.704591	0.0607188		4.054	2.30243	1.49219	1.17869	-0.127343	0.313757
9.99668	8.90371	7.08184	8.25611	4.0709	4.02801	0.569336	1.02604	-0.791797	0.21594		3.75488	2.47444	2.1543	1.71665	0.776367	0.645065	-0.0673828	0.153564	-0.332031	0.0319525		13.7978	11.7455	10.1006	10.7646	5.94434	6.30262	1.87881	1.78852	-0.0226564	0.386205		10.1771	9.76507	4.94277	5.23787	1.20937	1.40486	-0.330469	0.29931	-0.675587	0.0606184		3.92441	2.29502	1.45898	1.17492	-0.122851	0.312758
9.95117	8.89779	7.0791	8.25062	4.10547	4.02533	0.572266	1.02535	-0.765625	0.215796		3.45498	2.45615	2.02051	1.70396	0.744727	0.640296	-0.0472651	0.152429	-0.309669	0.0317163		13.7265	11.7208	10.0596	10.742	5.92676	6.28937	1.87588	1.78476	-0.023633	0.385394		10.1307	9.74893	4.92656	5.22921	1.19512	1.40254	-0.337696	0.298816	-0.683205	0.0605183		3.80176	2.28764	1.43652	1.17116	-0.117188	0.311762
9.90098	8.89187	7.05986	8.24514	4.10215	4.02265	0.59375	1.02467	-0.74834	0.215653		3.22422	2.43799	1.9209	1.69136	0.712305	0.635562	-0.0542965	0.151302	-0.301172	0.0314818		13.6553	11.6962	10.0195	10.7195	5.91504	6.27616	1.85645	1.78101	-0.0371103	0.384584		10.1113	9.73282	4.94043	5.22057	1.2002	1.40022	-0.320313	0.298322	-0.667969	0.0604182		3.68955	2.28028	1.41602	1.16742	-0.126758	0.31077
9.86465	8.88596	7.05928	8.23966	4.14102	4.01998	0.62207	1.02399	-0.72041	0.215509		3.06377	2.41996	1.85059	1.67885	0.698438	0.630863	-0.0408201	0.150183	-0.28291	0.031249		13.5591	11.6716	9.95313	10.6969	5.88574	6.26298	1.83252	1.77727	-0.0644531	0.383776		10.1047	9.71673	4.94355	5.21194	1.21699	1.39791	-0.311719	0.297829	-0.643946	0.0603184		3.57598	2.27294	1.37988	1.16368	-0.136132	0.30978
9.81582	8.88006	7.04121	8.23418	4.14492	4.01731	0.644531	1.02331	-0.706249	0.215366		2.93574	2.40207	1.80273	1.66644	0.677539	0.626199	-0.0500002	0.149073	-0.261523	0.031018		13.4785	11.6471	9.92383	10.6745	5.89258	6.24982	1.82129	1.77354	-0.0742188	0.38297		10.1006	9.70067	4.96875	5.20333	1.2373	1.3956	-0.291504	0.297336	-0.611816	0.0602187		3.4748	2.26563	1.35547	1.15996	-0.145117	0.308794
9.7834	8.87415	7.04307	8.22871	4.15938	4.01464	0.642578	1.02263	-0.727636	0.215223		2.79473	2.38431	1.7168	1.65412	0.651563	0.621569	-0.0632811	0.147971	-0.267774	0.0307887		13.417	11.6226	9.90723	10.6521	5.89453	6.23669	1.82129	1.76981	-0.0625	0.382165		10.0869	9.68464	4.97461	5.19473	1.26367	1.39329	-0.255371	0.296845	-0.590332	0.0601192		3.39424	2.25835	1.32031	1.15625	-0.137304	0.30781
9.7625	8.86825	7.04092	8.22324	4.15312	4.01197	0.65625	1.02195	-0.699121	0.21508		2.68428	2.36668	1.66602	1.64189	0.63457	0.616973	-0.0343752	0.146877	-0.264941	0.030561		13.3563	11.5982	9.86816	10.6297	5.88574	6.22359	1.81035	1.76609	-0.0531254	0.381362		10.0912	9.66864	4.96914	5.18614	1.26894	1.39099	-0.241114	0.296355	-0.580371	0.0600198		3.30283	2.25108	1.28516	1.15255	-0.129687	0.30683
9.73125	8.86236	7.04385	8.21777	4.12773	4.0093	0.664063	1.02127	-0.687402	0.214937		2.57715	2.34918	1.61035	1.62975	0.634766	0.612412	-0.0380859	0.145791	-0.269531	0.0303351		13.3065	11.5739	9.82715	10.6073	5.86621	6.21051	1.78994	1.76238	-0.0421877	0.380561		10.0781	9.65266	4.97168	5.17757	1.2832	1.38869	-0.20752	0.295865	-0.572754	0.0599206		3.21465	2.24384	1.26563	1.14887	-0.136132	0.305853
9.70781	8.85647	7.0458	8.21231	4.13457	4.00663	0.663086	1.02059	-0.696191	0.214794		2.50684	2.33181	1.57129	1.6177	0.628906	0.607884	-0.0390625	0.144713	-0.271484	0.0301108		13.2745	11.5496	9.82031	10.5851	5.87305	6.19747	1.81748	1.75868	-0.0222654	0.379762		10.0316	9.63671	4.94082	5.16901	1.27871	1.38639	-0.200586	0.295376	-0.579884	0.0598216		3.10371	2.23663	1.24609	1.14519	-0.132421	0.304879
9.68887	8.85058	7.03242	8.20685	4.13125	4.00397	0.678711	1.01991	-0.702343	0.214651		2.45029	2.31457	1.54004	1.60574	0.63418	0.603389	-0.0396481	0.143643	-0.264551	0.0298882		13.2461	11.5253	9.80664	10.5628	5.85449	6.18445	1.84961	1.75499	-0.00390625	0.378964		10.0088	9.62078	4.91602	5.16047	1.26465	1.3841	-0.212891	0.294888	-0.588867	0.0597228		3.00957	2.22943	1.23926	1.14153	-0.118555	0.303909
9.68555	8.8447	7.02149	8.20139	4.10547	4.00131	0.693359	1.01924	-0.696289	0.214508		2.38066	2.29746	1.48438	1.59387	0.617383	0.598928	-0.0593748	0.142581	-0.272656	0.0296672		13.2146	11.5011	9.78613	10.5406	5.83789	6.17146	1.86113	1.7513	-0.00234413	0.378168		9.99805	9.60488	4.89746	5.15194	1.26465	1.38181	-0.194336	0.2944	-0.582031	0.0596241		2.93379	2.22226	1.23633	1.13788	-0.11875	0.302941
9.67324	8.83881	7.01094	8.19594	4.09316	3.99865	0.683594	1.01856	-0.70039	0.214366		2.29756	2.28047	1.43359	1.58209	0.587695	0.5945	-0.0617189	0.141527	-0.292285	0.0294478		13.1779	11.4769	9.76758	10.5185	5.81641	6.15849	1.88691	1.74762	0.0228519	0.377373		9.96719	9.58901	4.88906	5.14343	1.24746	1.37953	-0.19961	0.293914	-0.592579	0.0595255		2.82432	2.21512	1.20117	1.13424	-0.112109	0.301976
9.66074	8.83294	7.0169	8.19049	4.09141	3.99599	0.699219	1.01788	-0.684863	0.214223		2.24346	2.26361	1.43555	1.57039	0.575391	0.590104	-0.0564451	0.14048	-0.274121	0.0292301		13.1475	11.4528	9.76563	10.4964	5.79785	6.14555	1.91113	1.74395	0.0351563	0.376581		9.93301	9.57316	4.89883	5.13493	1.2416	1.37725	-0.201075	0.293428	-0.599903	0.0594271		2.72432	2.20799	1.18066	1.13062	-0.129492	0.301015
9.63555	8.82707	6.99209	8.18505	4.09355	3.99333	0.736328	1.0172	-0.669824	0.214081		2.20215	2.24688	1.43652	1.55878	0.557617	0.585741	-0.0693359	0.139442	-0.261719	0.029014		13.1072	11.4287	9.74707	10.4743	5.77637	6.13264	1.91387	1.74029	0.0650387	0.375789		9.8918	9.55734	4.87422	5.12644	1.22969	1.37497	-0.197949	0.292943	-0.621973	0.0593289		2.62598	2.2009	1.14063	1.127	-0.12793	0.300056
9.62402	8.8212	6.98828	8.1796	4.06445	3.99068	0.74707	1.01653	-0.661133	0.213938		2.14375	2.23026	1.41016	1.54725	0.522265	0.581411	-0.0724611	0.138411	-0.269336	0.0287995		13.0627	11.4047	9.73047	10.4523	5.78613	6.11976	1.91817	1.73663	0.101953	0.375		9.86504	9.54154	4.85234	5.11797	1.22832	1.3727	-0.202442	0.292459	-0.619239	0.0592309		2.53877	2.19382	1.11133	1.1234	-0.128515	0.299101
9.60742	8.81534	7.0127	8.17417	4.0625	3.98803	0.75	1.01585	-0.640625	0.213796		2.08838	2.21378	1.39258	1.53581	0.504883	0.577112	-0.0859375	0.137387	-0.274902	0.0285866		12.995	11.3808	9.67188	10.4304	5.78027	6.1069	1.9208	1.73298	0.112109	0.374212		9.8166	9.52577	4.84199	5.10951	1.2375	1.37043	-0.206738	0.291976	-0.621973	0.059133		2.46299	2.18677	1.08203	1.1198	-0.123828	0.298149
9.59922	8.80947	7.02422	8.16873	4.06699	3.98538	0.761719	1.01518	-0.618945	0.213654		2.06523	2.19741	1.38672	1.52446	0.514844	0.572845	-0.0779295	0.136371	-0.279492	0.0283752		12.9255	11.3569	9.6123	10.4085	5.73828	6.09407	1.89326	1.72934	0.12539	0.373426		9.80566	9.51003	4.83691	5.10107	1.24902	1.36817	-0.194824	0.291493	-0.609863	0.0590353		2.40918	2.17973	1.05859	1.11622	-0.0917969	0.297199
9.59395	8.80362	7.0333	8.1633	4.07734	3.98273	0.780273	1.0145	-0.5958	0.213512		2.03955	2.18116	1.36914	1.51319	0.506836	0.56861	-0.0693359	0.135363	-0.272949	0.0281654		12.884	11.333	9.58887	10.3866	5.72559	6.08127	1.88984	1.72571	0.144921	0.372642		9.77324	9.49432	4.82793	5.09264	1.26445	1.36591	-0.203418	0.291011	-0.593848	0.0589377		2.36787	2.17273	1.05176	1.11266	-0.0679684	0.296253
9.59648	8.79777	7.02334	8.15788	4.07891	3.98008	0.783203	1.01383	-0.603417	0.21337		2.02441	2.16503	1.35547	1.502	0.500977	0.564406	-0.0703125	0.134362	-0.257813	0.0279572		12.8287	11.3092	9.5625	10.3648	5.72754	6.0685	1.88145	1.72208	0.157421	0.371859		9.76797	9.47863	4.82461	5.08422	1.26309	1.36365	-0.192774	0.29053	-0.559376	0.0588403		2.32734	2.16574	1.05762	1.1091	-0.0484371	0.29531
9.60371	8.79192	7.03428	8.15245	4.08516	3.97743	0.763672	1.01315	-0.583105	0.213228		1.97754	2.14903	1.30762	1.49089	0.495117	0.560233	-0.0664063	0.133369	-0.240234	0.0277505		12.7742	11.2854	9.53027	10.343	5.71387	6.05575	1.87969	1.71846	0.145117	0.371078		9.76738	9.46296	4.83477	5.07582	1.28105	1.3614	-0.18584	0.29005	-0.525489	0.0587431		2.2959	2.15878	1.07031	1.10555	-0.0292969	0.294369
9.5959	8.78607	7.01475	8.14703	4.09395	3.97479	0.773438	1.01248	-0.576269	0.213087		1.94023	2.13314	1.29492	1.47987	0.498242	0.556091	-0.0613279	0.132383	-0.238477	0.0275453		12.7401	11.2617	9.50684	10.3213	5.69727	6.04303	1.87686	1.71485	0.130664	0.370298		9.74062	9.44732	4.84316	5.06743	1.26602	1.35915	-0.183985	0.289571	-0.52422	0.058646		2.27139	2.15184	1.07129	1.10202	-0.039257	0.293432
9.5875	8.78023	7.00225	8.14162	4.10313	3.97215	0.754883	1.01181	-0.568652	0.212945		1.91309	2.11737	1.28027	1.46893	0.492188	0.551979	-0.0488281	0.131404	-0.232422	0.0273416		12.6856	11.2381	9.48633	10.2996	5.66602	6.03033	1.88584	1.71125	0.105663	0.36952		9.7293	9.43171	4.81816	5.05906	1.23027	1.3569	-0.179005	0.289092	-0.530372	0.0585491		2.24209	2.14492	1.05078	1.09849	-0.0724602	0.292498
9.58574	8.77439	6.9877	8.1362	4.09746	3.96951	0.739258	1.01114	-0.550195	0.212803		1.88408	2.10171	1.2373	1.45807	0.472852	0.547898	-0.0671873	0.130433	-0.230176	0.0271395		12.656	11.2145	9.45508	10.278	5.64746	6.01766	1.87861	1.70766	0.0980463	0.368744		9.69473	9.41612	4.81094	5.0507	1.21035	1.35466	-0.193262	0.288615	-0.546192	0.0584523		2.1876	2.13803	1.02832	1.09498	-0.0945311	0.291567
9.58711	8.76856	6.97764	8.1308	4.10762	3.96687	0.749023	1.01046	-0.552832	0.212662		1.83379	2.08617	1.20801	1.44729	0.45625	0.543847	-0.0740232	0.129468	-0.236524	0.0269388		12.6133	11.1909	9.44141	10.2564	5.64063	6.00502	1.88672	1.70407	0.0849609	0.367969		9.64609	9.40056	4.80137	5.04235	1.19102	1.35242	-0.200294	0.288138	-0.570021	0.0583557		2.15742	2.13116	1.01172	1.09148	-0.0953121	0.290638
9.57754	8.76273	6.97481	8.12539	4.10488	3.96423	0.757813	1.00979	-0.553905	0.21252		1.80732	2.07075	1.19629	1.43659	0.417773	0.539826	-0.0919924	0.128511	-0.247363	0.0267397		12.5831	11.1674	9.42285	10.2348	5.63086	5.9924	1.88584	1.70049	0.0949221	0.367196		9.61582	9.38503	4.78477	5.03402	1.18418	1.35018	-0.194434	0.287662	-0.573926	0.0582593		2.13359	2.12431	0.982422	1.08799	-0.118554	0.289713
9.56074	8.75691	6.95713	8.11999	4.08711	3.96159	0.746094	1.00912	-0.568457	0.212379		1.77539	2.05544	1.16406	1.42597	0.374023	0.535835	-0.105469	0.127561	-0.268555	0.026542		12.5522	11.1439	9.41309	10.2133	5.62598	5.97982	1.896	1.69692	0.113281	0.366425		9.59844	9.36951	4.75762	5.0257	1.18633	1.34795	-0.199512	0.287186	-0.586036	0.058163		2.10518	2.11748	0.951172	1.08451	-0.136328	0.28879
9.55156	8.75109	6.96914	8.11459	4.09062	3.95896	0.72168	1.00845	-0.585351	0.212238		1.76631	2.04024	1.13867	1.41542	0.355273	0.531873	-0.1125	0.126618	-0.263965	0.0263457		12.5075	11.1205	9.38086	10.1919	5.62695	5.96725	1.91182	1.69335	0.117578	0.365655		9.57754	9.35403	4.76406	5.01739	1.19668	1.34573	-0.198633	0.286712	-0.57793	0.0580669		2.07021	2.11067	0.938477	1.08105	-0.121288	0.287871
9.53984	8.74527	6.975	8.1092	4.11406	3.95633	0.717773	1.00778	-0.608788	0.212097		1.74492	2.02516	1.12305	1.40496	0.332227	0.527941	-0.117969	0.125682	-0.267774	0.0261509		12.4744	11.0972	9.3584	10.1704	5.625	5.95472	1.87383	1.68979	0.116796	0.364887		9.5498	9.33857	4.75781	5.0091	1.21484	1.3435	-0.207031	0.286238	-0.565431	0.0579709		2.02148	2.10389	0.898438	1.07759	-0.133788	0.286954
9.53594	8.73946	6.97305	8.10381	4.12285	3.9537	0.726563	1.00711	-0.621484	0.211956		1.72539	2.01018	1.1123	1.39457	0.329297	0.524038	-0.122851	0.124752	-0.261914	0.0259576		12.4362	11.0739	9.34668	10.1491	5.63574	5.94221	1.8874	1.68624	0.132226	0.36412		9.5709	9.32314	4.76133	5.00082	1.21738	1.34128	-0.187597	0.285765	-0.539746	0.0578751		1.98535	2.09713	0.867188	1.07415	-0.12793	0.286041
9.52617	8.73365	6.99111	8.09842	4.13457	3.95107	0.72168	1.00644	-0.626855	0.211815		1.71484	1.99532	1.10059	1.38426	0.326172	0.520163	-0.102539	0.12383	-0.227539	0.0257657		12.3895	11.0506	9.32422	10.1278	5.62305	5.92972	1.88652	1.6827	0.131445	0.363355		9.56738	9.30773	4.77637	4.99256	1.25391	1.33906	-0.182129	0.285292	-0.524902	0.0577794		1.96396	2.09039	0.888672	1.07071	-0.112109	0.28513
9.51797	8.72784	6.99141	8.09303	4.12344	3.94844	0.720703	1.00577	-0.617382	0.211674		1.7083	1.98057	1.07227	1.37403	0.341016	0.516317	-0.0779295	0.122914	-0.209668	0.0255752		12.3372	11.0274	9.28516	10.1065	5.62109	5.91727	1.88604	1.67917	0.14707	0.362592		9.56777	9.29235	4.79434	4.98431	1.26504	1.33685	-0.181055	0.284821	-0.51836	0.057684		1.93564	2.08367	0.886719	1.06729	-0.117969	0.284222
9.52246	8.72204	7.01172	8.08765	4.12402	3.94582	0.751953	1.0051	-0.618164	0.211534		1.70703	1.96593	1.05469	1.36387	0.356445	0.5125	-0.0664063	0.122006	-0.199219	0.0253861		12.281	11.0042	9.26465	10.0853	5.61426	5.90484	1.88643	1.67564	0.148828	0.36183		9.56934	9.27699	4.80176	4.97607	1.26758	1.33464	-0.163086	0.28435	-0.514648	0.0575886		1.90605	2.07698	0.878906	1.06388	-0.114648	0.283317
9.52637	8.71624	7.00293	8.08228	4.13477	3.9432	0.772461	1.00443	-0.609375	0.211393		1.70527	1.95139	1.04297	1.35378	0.372851	0.508711	-0.0500002	0.121104	-0.188281	0.0251984		12.248	10.9811	9.2373	10.0641	5.61328	5.89243	1.91406	1.67212	0.155273	0.36107		9.52168	9.26166	4.79023	4.96784	1.24824	1.33244	-0.15791	0.28388	-0.512598	0.0574935		1.89727	2.0703	0.887695	1.06048	-0.111718	0.282415
9.50684	8.71044	7.00488	8.07691	4.14258	3.94057	0.783203	1.00377	-0.599609	0.211252		1.68711	1.93696	1.00879	1.34377	0.377344	0.50495	-0.0298824	0.120208	-0.194727	0.0250121		12.2013	10.958	9.2168	10.0429	5.60156	5.88005	1.93272	1.66861	0.161328	0.360312		9.50371	9.24635	4.78887	4.95963	1.26055	1.33023	-0.130664	0.283411	-0.496679	0.0573984		1.84521	2.06365	0.857422	1.05709	-0.117188	0.281516
9.4918	8.70465	7.0208	8.07154	4.16953	3.93795	0.802734	1.0031	-0.596972	0.211112		1.67988	1.92264	1	1.33384	0.388476	0.501216	-0.0187502	0.119319	-0.19414	0.0248271		12.1498	10.935	9.18652	10.0218	5.59668	5.8677	1.94668	1.6651	0.163867	0.359555		9.47988	9.23107	4.81094	4.95144	1.28457	1.32804	-0.105371	0.282943	-0.483691	0.0573036		1.81894	2.05702	0.863281	1.05371	-0.112109	0.28062
9.47988	8.69887	6.99678	8.06617	4.15859	3.93534	0.800781	1.00243	-0.571972	0.210972		1.67373	1.90843	0.985352	1.32398	0.386328	0.49751	-0.00625038	0.118437	-0.206152	0.0246436		12.0965	10.912	9.15137	10.0008	5.57227	5.85537	1.92266	1.6616	0.140234	0.358799		9.46895	9.21582	4.81855	4.94326	1.2834	1.32584	-0.0680666	0.282475	-0.467676	0.0572089		1.79502	2.05041	0.860352	1.05034	-0.0994139	0.279726
9.45566	8.69308	6.98272	8.06081	4.15684	3.93272	0.792969	1.00177	-0.576465	0.210831		1.70225	1.89432	1.0127	1.31419	0.419336	0.493832	-0.00742149	0.117562	-0.190332	0.0244614		12.0623	10.8891	9.11816	9.97976	5.56445	5.84307	1.90996	1.65811	0.124609	0.358045		9.45098	9.20059	4.81035	4.93509	1.30352	1.32365	-0.0540037	0.282008	-0.446387	0.0571143		1.77715	2.04382	0.853516	1.04698	-0.0873041	0.278836
9.43281	8.68731	6.94785	8.05545	4.14082	3.93011	0.807617	1.0011	-0.563086	0.210691		1.66377	1.88031	1.00391	1.30447	0.411914	0.490181	-0.0148439	0.116692	-0.203418	0.0242805		12.0137	10.8662	9.08691	9.9588	5.55859	5.8308	1.88184	1.65463	0.126953	0.357293		9.43418	9.18538	4.80039	4.92693	1.32871	1.32146	-0.0464849	0.281542	-0.453321	0.0570199		1.75752	2.03726	0.859375	1.04364	-0.0708981	0.277948
9.41035	8.68153	6.94736	8.05009	4.12031	3.92749	0.786133	1.00043	-0.566504	0.210551		1.64551	1.86641	0.984375	1.29483	0.404297	0.486557	-0.0234375	0.11583	-0.198242	0.024101		11.9922	10.8434	9.07715	9.93788	5.55957	5.81855	1.85254	1.65115	0.133789	0.356543		9.40137	9.1702	4.77832	4.91879	1.34277	1.31928	-0.0668945	0.281077	-0.446778	0.0569257		1.73447	2.03071	0.848633	1.0403	-0.0359373	0.277063
9.3959	8.67576	6.94258	8.04474	4.11465	3.92488	0.799805	0.999769	-0.554882	0.210411		1.63096	1.85261	0.981445	1.28525	0.399805	0.482959	-0.0406246	0.114973	-0.208887	0.0239228		11.9551	10.8206	9.05469	9.917	5.54004	5.80632	1.80274	1.64768	0.115234	0.355794		9.38691	9.15505	4.76289	4.91066	1.35664	1.3171	-0.0968752	0.280612	-0.44375	0.0568316		1.72559	2.02419	0.857422	1.03697	-0.0126944	0.276181
9.38535	8.66999	6.9417	8.03939	4.08457	3.92227	0.800781	0.999104	-0.547168	0.210271		1.61797	1.83891	0.97168	1.27575	0.392774	0.479389	-0.054492	0.114123	-0.216992	0.0237459		11.9168	10.7979	9.01172	9.89616	5.5332	5.79413	1.7752	1.64422	0.126562	0.355046		9.34883	9.13992	4.7248	4.90254	1.33906	1.31492	-0.134473	0.280149	-0.457911	0.0567377		1.70693	2.01768	0.839844	1.03366	-0.0167971	0.275302
9.38262	8.66423	6.95889	8.03405	4.10918	3.91967	0.80957	0.99844	-0.548731	0.210131		1.59297	1.82532	0.970703	1.26632	0.378711	0.475844	-0.0763674	0.113279	-0.210742	0.0235704		11.8758	10.7752	8.99707	9.87538	5.52637	5.78195	1.76055	1.64077	0.122656	0.3543		9.30605	9.12481	4.69277	4.89444	1.32754	1.31275	-0.155664	0.279686	-0.460743	0.056644		1.7123	2.0112	0.848633	1.03036	0.00859451	0.274425
9.39004	8.65847	6.98652	8.02871	4.14492	3.91706	0.829102	0.997776	-0.517774	0.209992		1.56035	1.81182	0.946289	1.25696	0.370313	0.472326	-0.0818357	0.112442	-0.215039	0.0233961		11.8216	10.7526	8.95605	9.85463	5.49609	5.76981	1.74053	1.63732	0.113867	0.353556		9.2748	9.10973	4.65273	4.88635	1.29141	1.31058	-0.183985	0.279224	-0.498829	0.0565503		1.69189	2.00474	0.833008	1.02706	0.00585938	0.273552
9.3959	8.65271	6.98115	8.02337	4.15273	3.91446	0.857422	0.997113	-0.491894	0.209852		1.55371	1.79843	0.932617	1.24766	0.375977	0.468834	-0.0722656	0.111611	-0.210938	0.0232231		11.7644	10.73	8.91113	9.83393	5.44922	5.75769	1.72139	1.63388	0.0882807	0.352813		9.26035	9.09468	4.6373	4.87828	1.27402	1.30841	-0.174903	0.278762	-0.492871	0.0564569		1.65625	1.9983	0.811523	1.02378	-0.00292873	0.272681
9.38398	8.64696	6.99326	8.01804	4.16133	3.91185	0.852539	0.99645	-0.465918	0.209713		1.55469	1.78513	0.923828	1.23844	0.363281	0.465368	-0.0751953	0.110785	-0.210938	0.0230514		11.713	10.7074	8.87793	9.81327	5.43457	5.74559	1.71104	1.63045	0.0822258	0.352072		9.23164	9.07965	4.60957	4.87021	1.24922	1.30625	-0.18916	0.278301	-0.522365	0.0563636		1.61523	1.99188	0.791016	1.02051	-0.0253897	0.271813
9.37656	8.64121	6.9959	8.01271	4.15391	3.90925	0.861328	0.995788	-0.47832	0.209573		1.51729	1.77193	0.921875	1.22928	0.366992	0.461927	-0.0666018	0.109966	-0.207324	0.022881		11.6757	10.6849	8.83203	9.79265	5.41797	5.73352	1.70107	1.62702	0.0916014	0.351332		9.20957	9.06464	4.59727	4.86217	1.22519	1.30409	-0.170508	0.277841	-0.513867	0.0562704		1.58965	1.98549	0.760742	1.01725	-0.0267572	0.270947
9.35059	8.63547	6.97754	8.00738	4.14941	3.90665	0.866211	0.995126	-0.469727	0.209434		1.48232	1.75883	0.933594	1.22019	0.364844	0.458512	-0.0560541	0.109153	-0.2042	0.0227118		11.6392	10.6625	8.80078	9.77208	5.40039	5.72148	1.70264	1.62361	0.100586	0.350594		9.17832	9.04966	4.59531	4.85413	1.23398	1.30194	-0.152442	0.277382	-0.523145	0.0561774		1.56435	1.97911	0.730469	1.014	-0.0587883	0.270085
9.32266	8.62973	6.94746	8.00206	4.1293	3.90406	0.865234	0.994464	-0.466015	0.209295		1.45234	1.74583	0.892578	1.21117	0.341601	0.455122	-0.0568361	0.108346	-0.206836	0.0225439		11.6112	10.6401	8.78516	9.75155	5.40234	5.70946	1.71865	1.6202	0.112109	0.349858		9.16035	9.03471	4.58711	4.84611	1.24336	1.29979	-0.162793	0.276924	-0.515528	0.0560846		1.5458	1.97275	0.71582	1.01076	-0.0841789	0.269225
9.30762	8.62399	6.9375	7.99674	4.1084	3.90146	0.836914	0.993803	-0.487305	0.209156		1.40625	1.73292	0.882813	1.20222	0.333984	0.451757	-0.0683594	0.107545	-0.22168	0.0223772		11.5831	10.6177	8.76465	9.73106	5.41113	5.69746	1.71885	1.61679	0.11543	0.349123		9.11191	9.01977	4.57969	4.8381	1.23691	1.29764	-0.176368	0.276466	-0.522657	0.0559919		1.55244	1.96642	0.709961	1.00753	-0.0962887	0.268368
9.29434	8.61826	6.92598	7.99142	4.08535	3.89887	0.824219	0.993142	-0.496288	0.209017		1.38467	1.72011	0.891602	1.19333	0.328712	0.448417	-0.0785151	0.10675	-0.227637	0.0222118		11.5633	10.5954	8.75586	9.71062	5.43457	5.68549	1.7293	1.6134	0.11875	0.348389		9.08594	9.00487	4.58203	4.8301	1.22949	1.29549	-0.176758	0.276009	-0.512696	0.0558994		1.57539	1.9601	0.728516	1.00431	-0.0962887	0.267513
9.27832	8.61253	6.90527	7.98611	4.06934	3.89628	0.81543	0.992482	-0.496094	0.208878		1.35752	1.70739	0.881836	1.1845	0.338282	0.445101	-0.0806637	0.105961	-0.236231	0.0220476		11.553	10.5732	8.72754	9.69022	5.42383	5.67355	1.73565	1.61001	0.113867	0.347658		9.0541	8.98999	4.58535	4.82212	1.21914	1.29335	-0.204493	0.275553	-0.522266	0.055807		1.5957	1.95381	0.756836	1.0011	-0.0878906	0.266662
9.28613	8.6068	6.89649	7.9808	4.06641	3.89369	0.8125	0.991822	-0.499023	0.208739		1.36689	1.69476	0.884766	1.17575	0.349414	0.44181	-0.0773439	0.105177	-0.216113	0.0218845		11.5007	10.551	8.69824	9.66986	5.4082	5.66163	1.72041	1.60662	0.118554	0.346927		9.04629	8.97513	4.58242	4.81415	1.23477	1.29121	-0.205469	0.275098	-0.533009	0.0557148		1.59473	1.94753	0.77832	0.997899	-0.0703125	0.265813
9.29844	8.60108	6.91826	7.9755	4.07969	3.8911	0.805664	0.991163	-0.505176	0.2086		1.36338	1.68223	0.875	1.16705	0.358789	0.438544	-0.0767574	0.1044	-0.198145	0.0217227		11.466	10.5288	8.67578	9.64955	5.4043	5.64974	1.7248	1.60325	0.12539	0.346198		9.03418	8.9603	4.59961	4.8062	1.25098	1.28908	-0.199219	0.274643	-0.522461	0.0556227		1.60537	1.94128	0.779297	0.99471	-0.0500002	0.264967
9.29531	8.59536	6.93232	7.97019	4.07461	3.88851	0.838867	0.990504	-0.489942	0.208461		1.36807	1.6698	0.873047	1.15843	0.371679	0.435301	-0.0589848	0.103628	-0.188574	0.0215621		11.4296	10.5067	8.65625	9.62928	5.4043	5.63787	1.72939	1.59988	0.127734	0.345471		9.02793	8.94549	4.59727	4.79825	1.26719	1.28695	-0.182227	0.274189	-0.543164	0.0555308		1.62119	1.93505	0.796875	0.991531	-0.0203123	0.264123
9.31953	8.58965	6.95713	7.9649	4.09687	3.88593	0.84375	0.989846	-0.472754	0.208323		1.37119	1.65745	0.890625	1.14986	0.383204	0.432083	-0.0640621	0.102862	-0.171778	0.0214027		11.4121	10.4846	8.63867	9.60905	5.37695	5.62602	1.73828	1.59652	0.135742	0.344745		9.05059	8.93071	4.63359	4.79032	1.29766	1.28482	-0.163867	0.273736	-0.529882	0.055439		1.60674	1.92883	0.798828	0.988363	-0.016016	0.263282
9.31016	8.58394	6.96172	7.9596	4.12168	3.88334	0.891602	0.989188	-0.424609	0.208184		1.36709	1.6452	0.880859	1.14136	0.382421	0.428888	-0.0716801	0.102101	-0.140722	0.0212445		11.376	10.4626	8.59863	9.58886	5.35645	5.6142	1.75098	1.59317	0.130859	0.344021		9.05449	8.91595	4.64922	4.78241	1.31035	1.2827	-0.149707	0.273284	-0.537207	0.0553474		1.60664	1.92264	0.802734	0.985205	-0.00644493	0.262444
9.28066	8.57823	6.95625	7.95431	4.14395	3.88076	0.908203	0.98853	-0.433788	0.208046		1.35361	1.63303	0.875	1.13292	0.362696	0.425717	-0.0806637	0.101346	-0.121973	0.0210874		11.3467	10.4406	8.60938	9.56872	5.37598	5.60241	1.78613	1.58982	0.139648	0.343298		9.04844	8.90121	4.66269	4.7745	1.31211	1.28058	-0.124609	0.272832	-0.541211	0.0552559		1.58838	1.91647	0.800781	0.982057	-0.00585938	0.261609
9.26855	8.57253	6.92383	7.94902	4.16992	3.87818	0.901367	0.987873	-0.426758	0.207908		1.32588	1.62096	0.867188	1.12454	0.343554	0.42257	-0.0773439	0.100597	-0.12041	0.0209315		11.3056	10.4187	8.58105	9.54862	5.36426	5.59064	1.7665	1.58648	0.141406	0.342577		9.03789	8.8865	4.67852	4.76661	1.31523	1.27846	-0.100879	0.272381	-0.544044	0.0551646		1.5665	1.91031	0.796875	0.978919	-0.0359373	0.260776
9.28301	8.56683	6.90322	7.94374	4.19512	3.8756	0.917969	0.987216	-0.418847	0.207769		1.30576	1.60897	0.862305	1.11623	0.346094	0.419445	-0.0611324	0.0998531	-0.11709	0.0207767		11.2572	10.3968	8.56836	9.52856	5.36523	5.5789	1.76992	1.58315	0.140429	0.341857		9.03125	8.87181	4.68555	4.75874	1.33008	1.27635	-0.0917969	0.271931	-0.53125	0.0550734		1.5667	1.90418	0.808594	0.975791	-0.0501947	0.259946
9.28574	8.56114	6.88945	7.93846	4.20859	3.87303	0.929688	0.98656	-0.41875	0.207631		1.31631	1.59708	0.856445	1.10798	0.355078	0.416344	-0.0375004	0.0991149	-0.116308	0.0206231		11.2084	10.3749	8.55273	9.50854	5.36914	5.56717	1.77285	1.57982	0.140429	0.341139		8.99473	8.85715	4.66269	4.75087	1.32578	1.27424	-0.0855474	0.271482	-0.528517	0.0549824		1.5584	1.89807	0.78418	0.972673	-0.0667963	0.259118
9.30352	8.55544	6.86856	7.93318	4.20293	3.87045	0.916992	0.985904	-0.438867	0.207493		1.32744	1.58527	0.867188	1.09978	0.350781	0.413266	-0.007617	0.0983821	-0.106153	0.0204706		11.1573	10.3531	8.5293	9.48856	5.36523	5.55548	1.7667	1.5765	0.145703	0.340423		8.96523	8.84251	4.64102	4.74302	1.31973	1.27214	-0.0960941	0.271033	-0.530079	0.0548915		1.53603	1.89198	0.762695	0.969565	-0.0685539	0.258293
9.29356	8.54976	6.8582	7.9279	4.19688	3.86788	0.912109	0.985249	-0.443163	0.207355		1.34668	1.57355	0.865234	1.09165	0.370117	0.410211	0.00195313	0.0976547	-0.0878906	0.0203193		11.1328	10.3314	8.51855	9.46863	5.38574	5.54381	1.75977	1.57319	0.160156	0.339708		8.91797	8.8279	4.62109	4.73518	1.30176	1.27003	-0.115234	0.270585	-0.532228	0.0548008		1.53105	1.8859	0.744141	0.966468	-0.0638666	0.257471
9.28262	8.54407	6.86006	7.92263	4.16641	3.86531	0.904297	0.984594	-0.447948	0.207217		1.31894	1.56191	0.845703	1.08358	0.359766	0.407178	-0.00156212	0.0969327	-0.0960941	0.0201691		11.0856	10.3097	8.46777	9.44874	5.35645	5.53216	1.74189	1.56988	0.171288	0.338994		8.88887	8.81331	4.61055	4.72736	1.29805	1.26793	-0.141309	0.270138	-0.539943	0.0547103		1.53701	1.87985	0.75	0.96338	-0.0558596	0.256651
9.27148	8.53839	6.86768	7.91737	4.14453	3.86274	0.907227	0.983939	-0.434081	0.20708		1.31982	1.55037	0.830078	1.07557	0.342773	0.404167	-0.0175781	0.096216	-0.100098	0.0200199		11.0722	10.288	8.4668	9.42889	5.3623	5.52054	1.75479	1.56659	0.176562	0.338282		8.85508	8.79875	4.60019	4.71954	1.28086	1.26584	-0.17295	0.269691	-0.550489	0.0546198		1.54072	1.87381	0.760742	0.960302	-0.0513668	0.255834
9.24746	8.53272	6.86543	7.9121	4.13711	3.86017	0.902344	0.983285	-0.44746	0.206942		1.3335	1.5389	0.835938	1.06762	0.351563	0.401179	-0.0371094	0.0955046	-0.0952148	0.0198719		11.0368	10.2664	8.44629	9.40908	5.35449	5.50894	1.76436	1.5633	0.18496	0.337571		8.84824	8.78421	4.59043	4.71174	1.27891	1.26375	-0.183692	0.269246	-0.556348	0.0545296		1.52256	1.8678	0.756836	0.957234	-0.0613279	0.25502
9.24121	8.52704	6.84815	7.90684	4.12402	3.8576	0.875977	0.982631	-0.449707	0.206804		1.30371	1.52753	0.820313	1.05973	0.34082	0.398213	-0.0507813	0.0947985	-0.0898438	0.019725		11.0022	10.2449	8.42383	9.38931	5.36133	5.49737	1.7542	1.56001	0.183203	0.336862		8.81328	8.76969	4.59453	4.70396	1.26641	1.26166	-0.186817	0.268801	-0.555762	0.0544395		1.5167	1.8618	0.763672	0.954176	-0.0466795	0.254208
9.23203	8.52138	6.8416	7.90159	4.14316	3.85504	0.879883	0.981978	-0.421679	0.206667		1.28613	1.51623	0.799805	1.05189	0.341797	0.395269	-0.0566406	0.0940976	-0.0986328	0.0195792		10.9737	10.2233	8.40527	9.36959	5.36621	5.48582	1.76475	1.55673	0.180859	0.336154		8.78457	8.7552	4.58047	4.69618	1.25137	1.25957	-0.203028	0.268357	-0.559864	0.0543495		1.53564	1.85583	0.787109	0.951127	-0.0390625	0.253399
9.2332	8.51571	6.84268	7.89634	4.14434	3.85248	0.879883	0.981325	-0.4208	0.20653		1.27617	1.50502	0.802734	1.04411	0.336133	0.392346	-0.0613279	0.0934019	-0.109571	0.0194344		10.9237	10.2019	8.38086	9.34991	5.33789	5.4743	1.75772	1.55346	0.176562	0.335448		8.77109	8.74073	4.56894	4.68842	1.25547	1.25749	-0.19834	0.267913	-0.554395	0.0542597		1.51123	1.84987	0.776367	0.948089	-0.0244141	0.252592
9.2668	8.51005	6.85068	7.89109	4.16133	3.84992	0.919922	0.980673	-0.418066	0.206392		1.25195	1.49389	0.791016	1.03639	0.327148	0.389445	-0.0839844	0.0927113	-0.119141	0.0192907		10.8929	10.1804	8.36816	9.33026	5.32813	5.4628	1.76787	1.5502	0.153906	0.334743		8.75137	8.72628	4.56777	4.68067	1.24941	1.25541	-0.19961	0.26747	-0.544727	0.05417		1.51543	1.84393	0.771484	0.94506	-0.0189447	0.251788
9.29629	8.50439	6.85762	7.88584	4.16836	3.84736	0.94043	0.980021	-0.402538	0.206255		1.22539	1.48285	0.775391	1.02873	0.335156	0.386566	-0.10039	0.0920259	-0.124219	0.0191481		10.8367	10.159	8.32227	9.31066	5.29102	5.45132	1.74981	1.54694	0.129492	0.33404		8.72402	8.71186	4.55801	4.67294	1.23281	1.25334	-0.196192	0.267028	-0.525684	0.0540805		1.50781	1.83802	0.759766	0.942041	-0.0205069	0.250987
9.30664	8.49874	6.86475	7.8806	4.17188	3.8448	0.955078	0.979369	-0.384277	0.206118		1.21582	1.47189	0.744141	1.02112	0.334961	0.383708	-0.0839844	0.0913455	-0.140625	0.0190065		10.7948	10.1377	8.29297	9.2911	5.27734	5.43987	1.74307	1.54369	0.135547	0.333338		8.70078	8.69746	4.55723	4.66522	1.23203	1.25127	-0.185645	0.266587	-0.505568	0.0539911		1.4957	1.83212	0.740234	0.939031	-0.0222654	0.250188
9.29785	8.49309	6.87402	7.87536	4.17578	3.84224	0.987305	0.978718	-0.385742	0.205981		1.22256	1.461	0.740234	1.01357	0.344336	0.380871	-0.0824223	0.0906701	-0.137793	0.018866		10.767	10.1164	8.25098	9.27158	5.27051	5.42844	1.74746	1.54045	0.139453	0.332638		8.69062	8.68309	4.52851	4.65751	1.2209	1.2492	-0.187207	0.266146	-0.503809	0.0539019		1.47168	1.82624	0.736328	0.936032	-0.0302734	0.249391
9.28457	8.48744	6.85713	7.87012	4.18203	3.83969	1.0127	0.978068	-0.391308	0.205844		1.23154	1.4502	0.742188	1.00608	0.342188	0.378055	-0.0982418	0.0899997	-0.138575	0.0187265		10.7377	10.0951	8.25684	9.25211	5.2627	5.41704	1.75625	1.53721	0.141406	0.331939		8.68828	8.66874	4.5252	4.64981	1.25371	1.24714	-0.166308	0.265707	-0.471778	0.0538128		1.46406	1.82038	0.729492	0.933041	-0.0435543	0.248597
9.26133	8.4818	6.85576	7.86489	4.18223	3.83714	0.99707	0.977418	-0.385058	0.205707		1.2335	1.43948	0.732422	0.998643	0.343164	0.37526	-0.0943356	0.0893343	-0.12295	0.018588		10.7215	10.0739	8.25098	9.23267	5.25684	5.40566	1.74199	1.53399	0.136328	0.331242		8.66895	8.65441	4.50684	4.64212	1.27441	1.24507	-0.14502	0.265267	-0.475099	0.0537239		1.48516	1.81453	0.761719	0.930061	-0.0316401	0.247806
9.23223	8.47616	6.83682	7.85966	4.15313	3.83459	0.994141	0.976768	-0.388574	0.20557		1.22666	1.42884	0.735352	0.991259	0.348047	0.372485	-0.0806637	0.0886738	-0.12002	0.0184506		10.6961	10.0528	8.22754	9.21327	5.25488	5.3943	1.7332	1.53076	0.15	0.330546		8.65703	8.64011	4.50176	4.63445	1.30059	1.24302	-0.116504	0.264829	-0.467872	0.0536351		1.48799	1.80871	0.78418	0.92709	-0.0376949	0.247017
9.22559	8.47053	6.8335	7.85444	4.15527	3.83204	0.967773	0.976118	-0.374512	0.205434		1.24668	1.41827	0.750977	0.98393	0.345118	0.369731	-0.0708981	0.0880182	-0.108789	0.0183142		10.7025	10.0317	8.23535	9.19392	5.27246	5.38297	1.75039	1.52755	0.188281	0.329852		8.63867	8.62583	4.48828	4.62679	1.30469	1.24096	-0.108398	0.264391	-0.454103	0.0535464		1.48545	1.80291	0.788086	0.924128	-0.038867	0.246231
9.20801	8.4649	6.82227	7.84922	4.13477	3.82949	0.942383	0.97547	-0.360352	0.205297		1.26289	1.40779	0.771484	0.976655	0.341601	0.366998	-0.0675783	0.0873674	-0.110156	0.0181788		10.6863	10.0106	8.24805	9.17461	5.25879	5.37166	1.76934	1.52434	0.197851	0.329159		8.62988	8.61158	4.47852	4.61915	1.31152	1.23891	-0.114258	0.263954	-0.456055	0.0534579		1.49336	1.79712	0.804688	0.921177	-0.0396481	0.245447
9.19883	8.45927	6.83281	7.844	4.12754	3.82694	0.915039	0.974821	-0.359179	0.205161		1.2541	1.39738	0.773438	0.969435	0.344531	0.364284	-0.0617189	0.0867215	-0.0886717	0.0180444		10.6541	9.98955	8.2168	9.15533	5.23535	5.36037	1.74785	1.52114	0.199804	0.328467		8.61816	8.59734	4.47461	4.61151	1.33105	1.23686	-0.104492	0.263518	-0.444336	0.0533696		1.49609	1.79136	0.806641	0.918234	-0.0380859	0.244666
9.20371	8.45365	6.85088	7.83878	4.13047	3.8244	0.916992	0.974173	-0.333301	0.205024		1.2335	1.38705	0.745117	0.962267	0.331446	0.361591	-0.0435543	0.0860803	-0.0965824	0.017911		10.6231	9.96856	8.18164	9.1361	5.20605	5.34911	1.73643	1.51794	0.201366	0.327777		8.60703	8.58314	4.49082	4.60389	1.33164	1.23482	-0.112403	0.263083	-0.430371	0.0532814		1.51465	1.78561	0.816406	0.915301	-0.0126944	0.243887
9.20742	8.44803	6.87373	7.83357	4.14004	3.82186	0.944336	0.973525	-0.327831	0.204888		1.19873	1.37679	0.727539	0.955152	0.307617	0.358917	-0.0576172	0.0854439	-0.122559	0.0177786		10.5866	9.94762	8.15527	9.1169	5.18652	5.33788	1.73897	1.51475	0.22207	0.327089		8.5957	8.56895	4.50098	4.59628	1.32227	1.23278	-0.115234	0.262648	-0.417969	0.0531933		1.49707	1.77988	0.810547	0.912377	-0.0195313	0.24311
9.19668	8.44241	6.87422	7.82837	4.13711	3.81932	0.954102	0.972878	-0.337109	0.204752		1.18613	1.36661	0.716797	0.94809	0.292383	0.356264	-0.0552731	0.0848121	-0.125391	0.0176471		10.5524	9.92673	8.12793	9.09775	5.15527	5.32666	1.72627	1.51157	0.212304	0.326401		8.59062	8.55479	4.49785	4.58869	1.31621	1.23074	-0.114551	0.262214	-0.414161	0.0531054		1.50684	1.77417	0.802734	0.909463	-0.00878906	0.242337
9.1709	8.4368	6.88574	7.82316	4.12207	3.81678	0.962891	0.972231	-0.336913	0.204616		1.16289	1.35651	0.696289	0.941081	0.289258	0.35363	-0.0730467	0.0841851	-0.138867	0.0175166		10.5216	9.90587	8.08594	9.07864	5.14063	5.31547	1.72373	1.50839	0.20039	0.325716		8.59375	8.54065	4.47656	4.5811	1.32324	1.22871	-0.104492	0.261781	-0.393555	0.0530177		1.50762	1.76848	0.782227	0.906558	-0.00234318	0.241565
9.16641	8.43119	6.88496	7.81796	4.11758	3.81424	0.946289	0.971585	-0.35664	0.20448		1.12227	1.34648	0.673828	0.934123	0.288867	0.351015	-0.0714846	0.0835626	-0.159961	0.0173871		10.4951	9.88506	8.05957	9.05957	5.14453	5.3043	1.72949	1.50522	0.206055	0.325031		8.60371	8.52654	4.48164	4.57353	1.33027	1.22668	-0.0700197	0.261348	-0.361231	0.05293		1.48721	1.7628	0.776367	0.903663	-0.00312424	0.240796
9.17129	8.42558	6.8791	7.81276	4.12637	3.8117	0.955078	0.970939	-0.358594	0.204344		1.11699	1.33652	0.664063	0.927216	0.291211	0.34842	-0.0613279	0.0829448	-0.165235	0.0172586		10.4843	9.8643	8.03906	9.04053	5.15527	5.29316	1.74014	1.50206	0.208789	0.324349		8.59941	8.51245	4.46953	4.56598	1.32988	1.22465	-0.0608406	0.260916	-0.364356	0.0528426		1.45127	1.75715	0.749023	0.900777	-0.00371075	0.24003
9.17598	8.41998	6.87656	7.80757	4.1457	3.80917	0.962891	0.970294	-0.347265	0.204208		1.12686	1.32664	0.681641	0.920361	0.309179	0.345844	-0.0414066	0.0823316	-0.131933	0.017131		10.4649	9.84357	8.01758	9.02154	5.14941	5.28204	1.75596	1.49891	0.197461	0.323667		8.5791	8.49838	4.46875	4.55843	1.31738	1.22263	-0.0429688	0.260485	-0.341797	0.0527552		1.42051	1.75151	0.740234	0.8979	-0.007617	0.239266
9.14395	8.41439	6.84785	7.80238	4.14785	3.80664	0.974609	0.969649	-0.321484	0.204072		1.14355	1.31683	0.680664	0.913556	0.320313	0.343287	-0.0185547	0.0817228	-0.119141	0.0170043		10.415	9.82289	8.00684	9.00259	5.1377	5.27095	1.75879	1.49576	0.177734	0.322987		8.53711	8.48433	4.43262	4.5509	1.3125	1.22061	-0.0371094	0.260054	-0.359376	0.0526681		1.40527	1.74589	0.728516	0.895032	-0.00292873	0.238504
9.13711	8.40879	6.85078	7.79719	4.16055	3.80411	0.953125	0.969004	-0.316601	0.203936		1.15527	1.3071	0.680664	0.906802	0.337891	0.340749	-0.00292969	0.0811186	-0.0996094	0.0168786		10.3799	9.80226	7.98926	8.98368	5.15527	5.25987	1.75977	1.49262	0.177734	0.322309		8.49512	8.47031	4.41016	4.54338	1.30176	1.21859	-0.0351563	0.259625	-0.372071	0.052581		1.37793	1.74029	0.736328	0.892173	-0.0117178	0.237745
9.12109	8.4032	6.85352	7.79201	4.17285	3.80158	0.953125	0.96836	-0.306641	0.203801		1.18174	1.29743	0.692383	0.900097	0.343164	0.338229	0.0150394	0.0805189	-0.0809574	0.0167538		10.3535	9.78166	7.98633	8.9648	5.15723	5.24882	1.75977	1.48948	0.176758	0.321632		8.45039	8.45631	4.39375	4.53587	1.27656	1.21657	-0.03584	0.259195	-0.391505	0.0524941		1.35811	1.73471	0.740234	0.889324	-0.015234	0.236988
9.08105	8.39762	6.85352	7.78683	4.17578	3.79905	0.962891	0.967716	-0.297852	0.203665		1.20488	1.28784	0.708008	0.893443	0.351758	0.335729	0.0207033	0.0799235	-0.0714846	0.0166299		10.3252	9.76112	7.96973	8.94597	5.14844	5.2378	1.72949	1.48635	0.167969	0.320956		8.39766	8.44234	4.36152	4.52837	1.24434	1.21456	-0.0504885	0.258767	-0.400294	0.0524074		1.37314	1.72915	0.763672	0.886484	0.000195503	0.236234
9.06543	8.39203	6.85742	7.78165	4.16797	3.79653	0.959961	0.967073	-0.298828	0.20353		1.2208	1.27832	0.699219	0.886837	0.335352	0.333247	0.00722694	0.0793326	-0.0799809	0.016507		10.3057	9.74061	7.9502	8.92718	5.14941	5.22679	1.73145	1.48323	0.174805	0.320282		8.36816	8.42839	4.3457	4.52089	1.23242	1.21256	-0.0493164	0.258339	-0.416505	0.0523208		1.40059	1.7236	0.794922	0.883653	0.0218754	0.235482
9.05078	8.38645	6.8457	7.77648	4.16797	3.794	0.960938	0.96643	-0.304688	0.203395		1.23613	1.26887	0.71875	0.88028	0.33125	0.330783	0.00410175	0.0787461	-0.0822268	0.0163849		10.279	9.72015	7.94824	8.90842	5.14941	5.21581	1.73994	1.48011	0.188867	0.319609		8.36602	8.41446	4.35137	4.51341	1.24102	1.21055	-0.0442381	0.257913	-0.397559	0.0522343		1.42773	1.71807	0.810547	0.88083	0.0146484	0.234732
9.06152	8.38088	6.84619	7.77131	4.16797	3.79148	0.969727	0.965788	-0.335449	0.203259		1.23252	1.25949	0.722656	0.873772	0.326563	0.328337	-0.00253868	0.0781639	-0.0829105	0.0162638		10.2741	9.69973	7.93945	8.88971	5.1543	5.20485	1.73701	1.477	0.221093	0.318937		8.35742	8.40055	4.34668	4.50596	1.22754	1.20855	-0.0478516	0.257486	-0.41211	0.052148		1.45674	1.71256	0.810547	0.878017	0.0238285	0.233985
9.09316	8.37531	6.85029	7.76614	4.17324	3.78896	0.990234	0.965146	-0.327832	0.203124		1.22041	1.25017	0.719727	0.867311	0.305469	0.325909	-0.0138674	0.077586	-0.0989256	0.0161435		10.2592	9.67935	7.91016	8.87103	5.13965	5.19392	1.725	1.4739	0.223437	0.318267		8.32871	8.38667	4.34531	4.49851	1.2125	1.20656	-0.067481	0.257061	-0.435255	0.0520618		1.50029	1.70707	0.818359	0.875214	0.0347662	0.23324
9.10723	8.36974	6.84658	7.76098	4.15801	3.78644	1.00195	0.964504	-0.310449	0.202989		1.21318	1.24093	0.701172	0.860899	0.3	0.3235	-0.0115232	0.0770123	-0.0954103	0.0160242		10.2466	9.65901	7.8916	8.8524	5.12988	5.18301	1.73096	1.4708	0.217773	0.317599		8.3416	8.37281	4.33379	4.49108	1.21953	1.20456	-0.073535	0.256636	-0.41709	0.0519757		1.52236	1.70159	0.830078	0.872419	0.0349617	0.232498
9.11797	8.36418	6.84365	7.75582	4.14824	3.78392	0.995117	0.963863	-0.326074	0.202854		1.19355	1.23176	0.683594	0.854534	0.278125	0.321108	-0.0167971	0.0764429	-0.107226	0.0159057		10.2108	9.63872	7.86719	8.8338	5.10449	5.17212	1.72647	1.46771	0.213672	0.316932		8.34043	8.35897	4.31797	4.48365	1.22519	1.20257	-0.070899	0.256212	-0.414258	0.0518898		1.53525	1.69614	0.831055	0.869633	0.039259	0.231758
9.10195	8.35862	6.82539	7.75067	4.13516	3.78141	0.996094	0.963222	-0.310741	0.20272		1.17041	1.22265	0.676758	0.848216	0.277344	0.318734	-0.00878906	0.0758778	-0.0805664	0.0157881		10.1815	9.61847	7.86523	8.81524	5.10449	5.16125	1.73623	1.46463	0.221484	0.316266		8.31973	8.34516	4.29727	4.47624	1.22793	1.20058	-0.0765629	0.255788	-0.405079	0.0518041		1.52598	1.6907	0.78418	0.866855	0.023633	0.23102
9.07988	8.35306	6.81631	7.74551	4.12188	3.77889	0.984375	0.962582	-0.310449	0.202585		1.1625	1.21361	0.663086	0.841944	0.284765	0.316377	-0.016016	0.0753167	-0.0738277	0.0156714		10.1749	9.59827	7.84863	8.79672	5.0918	5.15041	1.74717	1.46155	0.233594	0.315601		8.32285	8.33136	4.29844	4.46885	1.21543	1.1986	-0.0679693	0.255366	-0.402539	0.0517185		1.52461	1.68528	0.78125	0.864087	0.0277348	0.230285
9.05039	8.34751	6.81475	7.74036	4.08945	3.77638	0.956055	0.961942	-0.301073	0.20245		1.17451	1.20464	0.662109	0.835719	0.285937	0.314038	-0.0158205	0.0747599	-0.0569334	0.0155555		10.1536	9.5781	7.8457	8.77824	5.10742	5.13959	1.7542	1.45848	0.238867	0.314938		8.3209	8.3176	4.27793	4.46146	1.22519	1.19662	-0.0606451	0.254944	-0.395215	0.051633		1.4957	1.67987	0.759766	0.861328	0.0216799	0.229552
9.03184	8.34196	6.80645	7.73522	4.06406	3.77387	0.941406	0.961302	-0.301561	0.202316		1.17412	1.19573	0.665039	0.829541	0.288281	0.311716	-0.0212889	0.0742072	-0.0700197	0.0154405		10.0983	9.55798	7.80859	8.7598	5.08301	5.12879	1.74092	1.45542	0.203515	0.314277		8.30606	8.30385	4.28164	4.45409	1.24063	1.19464	-0.0384769	0.254522	-0.367969	0.0515477		1.47656	1.67448	0.754883	0.858578	0.0126953	0.228821
9.00274	8.33641	6.77285	7.73008	4.03789	3.77136	0.925781	0.960663	-0.324609	0.202181		1.15693	1.18689	0.637695	0.823407	0.283984	0.309412	-0.023633	0.0736585	-0.0540037	0.0153263		10.0535	9.5379	7.78125	8.7414	5.05859	5.11802	1.74883	1.45236	0.187109	0.313617		8.29961	8.29013	4.28691	4.44673	1.2625	1.19267	-0.0149412	0.254102	-0.363379	0.0514625		1.46992	1.66911	0.757813	0.855836	0.00332069	0.228093
8.98926	8.33087	6.77149	7.72494	4.03418	3.76886	0.904297	0.960025	-0.336914	0.202047		1.15605	1.17811	0.641602	0.817319	0.291211	0.307124	-0.0261717	0.0731139	-0.0578127	0.015213		10.0311	9.51787	7.76855	8.72304	5.05762	5.10727	1.76543	1.44931	0.182226	0.312958		8.27402	8.27643	4.28379	4.43938	1.24863	1.1907	-0.0142584	0.253682	-0.387892	0.0513774		1.46064	1.66376	0.769531	0.853103	-0.000585556	0.227367
8.97793	8.32533	6.75313	7.7198	4.02578	3.76635	0.899414	0.959386	-0.342968	0.201912		1.15156	1.1694	0.633789	0.811277	0.273242	0.304853	-0.0529299	0.0725733	-0.0574217	0.0151005		9.99951	9.49787	7.74316	8.70471	5.05273	5.09654	1.74365	1.44627	0.170898	0.3123		8.2334	8.26275	4.25391	4.43204	1.2373	1.18873	-0.0166016	0.253262	-0.397462	0.0512925		1.45791	1.65843	0.766602	0.850379	0.00175762	0.226643
8.95859	8.3198	6.75078	7.71467	4.03086	3.76385	0.881836	0.958749	-0.346484	0.201778		1.13936	1.16076	0.636719	0.805278	0.272265	0.302599	-0.0480471	0.0720368	-0.0745115	0.0149889		9.95479	9.47792	7.71094	8.68642	5.03906	5.08583	1.73799	1.44323	0.165429	0.311644		8.19707	8.24909	4.23516	4.42472	1.23223	1.18676	-0.0305672	0.252844	-0.433692	0.0512078		1.4582	1.65311	0.791992	0.847664	0.00136757	0.225922
8.93926	8.31427	6.74551	7.70954	4.02422	3.76134	0.896484	0.958111	-0.353906	0.201644		1.13193	1.15217	0.643555	0.799325	0.264063	0.300362	-0.0416012	0.0715042	-0.0780277	0.0148781		9.89873	9.45801	7.67969	8.66818	5.0166	5.07515	1.72295	1.4402	0.149023	0.310989		8.15996	8.23546	4.20293	4.4174	1.22148	1.1848	-0.0525398	0.252426	-0.459572	0.0511231		1.44609	1.64781	0.791992	0.844957	0.00937557	0.225203
8.93418	8.30874	6.74297	7.70442	4.03281	3.75884	0.873047	0.957474	-0.368945	0.20151		1.11807	1.14366	0.654297	0.793415	0.274023	0.298141	-0.0306644	0.0709755	-0.0782223	0.0147681		9.88135	9.43814	7.66895	8.64997	5.0293	5.06449	1.73193	1.43717	0.150391	0.310336		8.13242	8.22185	4.19004	4.4101	1.21641	1.18284	-0.0762701	0.252009	-0.494825	0.0510386		1.42988	1.64253	0.796875	0.842259	0.00722694	0.224486
8.9498	8.30322	6.75908	7.6993	4.04844	3.75635	0.863281	0.956838	-0.358691	0.201376		1.11709	1.1352	0.665039	0.787549	0.294531	0.295937	-0.0257816	0.0704507	-0.0577145	0.0146589		9.86113	9.41831	7.65723	8.63179	5.04297	5.05385	1.73418	1.43415	0.176367	0.309684		8.10625	8.20826	4.1873	4.40281	1.20879	1.18089	-0.09795	0.251592	-0.502051	0.0509543		1.42168	1.63726	0.792969	0.83957	0.0181646	0.223772
8.94316	8.2977	6.77822	7.69418	4.05059	3.75385	0.870117	0.956202	-0.354395	0.201242		1.11621	1.12681	0.672852	0.781726	0.299805	0.293749	-0.0175781	0.0699298	-0.0478516	0.0145505		9.82324	9.39852	7.60645	8.61366	5.0127	5.04323	1.70605	1.43114	0.15918	0.309034		8.08672	8.1947	4.16484	4.39554	1.20977	1.17894	-0.104297	0.251177	-0.497657	0.0508701		1.40361	1.63201	0.787109	0.836889	0.00156307	0.223059
8.95332	8.29218	6.79893	7.68906	4.05977	3.75135	0.890625	0.955566	-0.337988	0.201108		1.11602	1.11848	0.662109	0.775946	0.288281	0.291577	-0.0124998	0.0694128	-0.0470705	0.0144429		9.7959	9.37878	7.5791	8.59556	5.00488	5.03264	1.70996	1.42813	0.165039	0.308384		8.08926	8.18115	4.19473	4.38827	1.22305	1.17699	-0.108301	0.250762	-0.46709	0.050786		1.38936	1.62678	0.791992	0.834217	0.0208988	0.222349
8.95586	8.28667	6.79092	7.68395	4.05449	3.74886	0.887695	0.954931	-0.341699	0.200975		1.13135	1.11021	0.660156	0.770209	0.293945	0.289421	-0.0078125	0.0688996	-0.027832	0.0143361		9.75869	9.35908	7.56934	8.57751	4.97559	5.02206	1.70205	1.42513	0.159961	0.307737		8.0791	8.16763	4.19727	4.38102	1.24219	1.17504	-0.0830078	0.250347	-0.454102	0.0507021		1.36602	1.62156	0.751953	0.831554	-0.00722599	0.221642
8.97559	8.28116	6.78027	7.67884	4.0625	3.74637	0.888672	0.954296	-0.339844	0.200841		1.14346	1.102	0.674805	0.764515	0.287696	0.287281	-0.0042963	0.0683902	-0.036231	0.0142301		9.75479	9.33942	7.56055	8.55949	4.97559	5.01151	1.70986	1.42214	0.183398	0.30709		8.05957	8.15414	4.20703	4.37378	1.23535	1.1731	-0.078125	0.249933	-0.443359	0.0506183		1.3748	1.61637	0.759766	0.828899	-0.0169916	0.220936
8.96191	8.27565	6.77442	7.67374	4.0498	3.74388	0.912109	0.953662	-0.318358	0.200707		1.12685	1.09385	0.666016	0.758862	0.256446	0.285157	-0.0248041	0.0678846	-0.0538092	0.0141249		9.73643	9.3198	7.54785	8.54151	4.97754	5.00098	1.7208	1.41915	0.220899	0.306445		8.04004	8.14066	4.20898	4.36655	1.22754	1.17116	-0.0703125	0.24952	-0.44043	0.0505346		1.38496	1.61118	0.777344	0.826252	0.00136757	0.220233
8.93887	8.27015	6.74727	7.66864	4.02773	3.74139	0.928711	0.953028	-0.330273	0.200574		1.12021	1.08576	0.645508	0.753251	0.258204	0.283049	-0.0132809	0.0673826	-0.0536137	0.0140205		9.69707	9.30022	7.5293	8.52356	4.95801	4.99048	1.7127	1.41617	0.222265	0.305801		8.01309	8.12721	4.18984	4.35934	1.21133	1.16923	-0.0570316	0.249108	-0.420704	0.0504511		1.39824	1.60602	0.805664	0.823614	0.00253963	0.219532
8.93027	8.26465	6.73418	7.66354	4.02988	3.7389	0.948242	0.952394	-0.342578	0.200441		1.12773	1.07774	0.636719	0.747682	0.253125	0.280956	-0.00859356	0.0668845	-0.054883	0.0139168		9.68564	9.28068	7.53516	8.50566	4.94531	4.97999	1.71689	1.41319	0.232617	0.305159		7.98828	8.11378	4.18555	4.35213	1.20801	1.1673	-0.0595703	0.248696	-0.423828	0.0503678		1.40693	1.60087	0.819336	0.820985	0.0101566	0.218833
8.92559	8.25916	6.72012	7.65844	4.03398	3.73641	0.953125	0.951761	-0.348046	0.200307		1.09834	1.06977	0.631836	0.742154	0.266406	0.278879	-0.023633	0.0663899	-0.0784178	0.0138139		9.67461	9.26118	7.53613	8.48779	4.96387	4.96953	1.74688	1.41022	0.245703	0.304518		7.96523	8.10037	4.16836	4.34494	1.20449	1.16537	-0.0638676	0.248285	-0.436329	0.0502845		1.43477	1.59574	0.836914	0.818364	0.0306644	0.218137
8.94394	8.25367	6.74004	7.65335	4.05039	3.73393	0.951172	0.951128	-0.337695	0.200174		1.11807	1.06186	0.651367	0.736667	0.27207	0.276817	0.0103512	0.0658991	-0.049902	0.0137118		9.65059	9.24173	7.54395	8.46996	4.9541	4.95909	1.74727	1.40726	0.256249	0.303878		7.94141	8.08698	4.16797	4.33776	1.21094	1.16344	-0.0673828	0.247875	-0.424806	0.0502014		1.45811	1.59063	0.859375	0.815751	0.0470715	0.217443
8.93613	8.24818	6.72441	7.64826	4.0543	3.73145	0.972656	0.950496	-0.312304	0.200041		1.12393	1.05401	0.651367	0.73122	0.287695	0.274771	0.0220699	0.0654119	-0.011816	0.0136104		9.61309	9.22231	7.51855	8.45216	4.94434	4.94867	1.74883	1.40431	0.251562	0.30324		7.92129	8.07362	4.15078	4.33059	1.18887	1.16152	-0.0746098	0.247465	-0.443165	0.0501185		1.44287	1.58553	0.834961	0.813147	0.0458994	0.216751
8.92969	8.2427	6.72656	7.64318	4.05664	3.72897	0.974609	0.949864	-0.319336	0.199908		1.15049	1.04621	0.663086	0.725814	0.310938	0.272739	0.0501957	0.0649282	0.00498009	0.0135098		9.58594	9.20294	7.4873	8.43441	4.91504	4.93828	1.72559	1.40136	0.219727	0.302602		7.89687	8.06027	4.1293	4.32343	1.18496	1.1596	-0.078516	0.247056	-0.456837	0.0500356		1.41533	1.58044	0.81543	0.810551	0.0474615	0.216061
8.9252	8.23722	6.72285	7.6381	4.06484	3.72649	0.938477	0.949233	-0.309765	0.199775		1.16211	1.03848	0.683594	0.720448	0.323242	0.270723	0.0722656	0.0644482	0.0283203	0.0134099		9.56963	9.1836	7.50684	8.41669	4.92285	4.9279	1.73467	1.39841	0.232031	0.301967		7.89746	8.04695	4.12695	4.31629	1.18262	1.15768	-0.0625	0.246648	-0.458984	0.0499529		1.40645	1.57538	0.808594	0.807963	0.0492191	0.215373
8.90918	8.23174	6.71289	7.63302	4.06543	3.72401	0.931641	0.948602	-0.281249	0.199643		1.16416	1.0308	0.703125	0.715121	0.315821	0.268721	0.0570316	0.0639717	0.0206051	0.0133108		9.54951	9.16431	7.49023	8.39901	4.92871	4.91755	1.73213	1.39547	0.236718	0.301332		7.88906	8.03365	4.1332	4.30916	1.16934	1.15577	-0.0487309	0.24624	-0.463184	0.0498704		1.39766	1.57033	0.825195	0.805384	0.0794926	0.214688
8.88301	8.22627	6.68662	7.62795	4.05977	3.72154	0.923828	0.947971	-0.299901	0.19951		1.14834	1.02318	0.674805	0.709834	0.310157	0.266734	0.0318365	0.0634987	0.0096674	0.0132124		9.53672	9.14506	7.45996	8.38136	4.91504	4.90722	1.7291	1.39254	0.235546	0.300699		7.88398	8.02038	4.11836	4.30203	1.13984	1.15386	-0.0495119	0.245834	-0.445215	0.049788		1.37861	1.5653	0.816406	0.802813	0.0775394	0.214004
8.86836	8.2208	6.66611	7.62288	4.05684	3.71906	0.893555	0.947341	-0.328222	0.199377		1.12754	1.01561	0.666992	0.704586	0.307032	0.264762	0.0199223	0.0630292	-0.000391006	0.0131147		9.51875	9.12585	7.42773	8.36375	4.91113	4.89691	1.72481	1.38962	0.25039	0.300068		7.87871	8.00712	4.10625	4.29493	1.13262	1.15195	-0.038868	0.245427	-0.444922	0.0497057		1.35732	1.56028	0.803711	0.80025	0.0662117	0.213323
8.84863	8.21534	6.67285	7.61781	4.03711	3.71659	0.880859	0.946711	-0.345703	0.199245		1.12422	1.00811	0.642578	0.699376	0.296679	0.262805	0.000781059	0.0625632	-0.0203123	0.0130177		9.49053	9.10668	7.42578	8.34618	4.91699	4.88662	1.7249	1.3867	0.247656	0.299437		7.85312	7.99389	4.0875	4.28783	1.12559	1.15005	-0.039649	0.245022	-0.433789	0.0496235		1.33965	1.55528	0.800781	0.797695	0.0630865	0.212644
8.83105	8.20988	6.67041	7.61274	4.03906	3.71412	0.873047	0.946082	-0.35498	0.199112		1.0877	1.00065	0.644531	0.694205	0.267774	0.260861	-0.0173826	0.0621007	-0.039258	0.0129215		9.45723	9.08754	7.39355	8.32865	4.89063	4.87636	1.71113	1.38378	0.24746	0.298808		7.83398	7.98068	4.1084	4.28074	1.15332	1.14815	-0.0141602	0.244617	-0.399902	0.0495415		1.34648	1.5503	0.800781	0.795149	0.0611334	0.211967
8.82422	8.20442	6.67236	7.60768	4.04492	3.71165	0.859375	0.945453	-0.359863	0.19898		1.07227	0.993254	0.642578	0.689073	0.246094	0.258933	-0.0429688	0.0616415	-0.0605469	0.0128259		9.44805	9.06845	7.37793	8.31115	4.89258	4.86611	1.71465	1.38088	0.253515	0.29818		7.82129	7.96749	4.09863	4.27367	1.1709	1.14625	-0.00146484	0.244212	-0.402832	0.0494597		1.35352	1.54533	0.816406	0.792611	0.0644541	0.211293
8.83887	8.19896	6.67041	7.60263	4.05078	3.70918	0.865234	0.944824	-0.36377	0.198848		1.06641	0.985911	0.605469	0.683978	0.24707	0.257018	-0.0615234	0.0611858	-0.0888672	0.0127311		9.43584	9.0494	7.36523	8.29369	4.90234	4.85589	1.72881	1.37798	0.261328	0.297554		7.81094	7.95432	4.08633	4.2666	1.20059	1.14436	0.00351524	0.243809	-0.377735	0.0493779		1.34541	1.54038	0.791992	0.790081	0.0570316	0.21062
8.84336	8.19351	6.68438	7.59757	4.0582	3.70672	0.879883	0.944196	-0.35039	0.198715		1.06914	0.978621	0.605469	0.678921	0.246289	0.255118	-0.0535154	0.0607334	-0.0900393	0.012637		9.39863	9.03039	7.36621	8.27627	4.90234	4.84569	1.72871	1.37508	0.242578	0.296929		7.81602	7.94118	4.08457	4.25955	1.20469	1.14246	0.0208988	0.243406	-0.370313	0.0492963		1.33213	1.53544	0.788086	0.787559	0.0519533	0.20995
8.85273	8.18807	6.69248	7.59252	4.07246	3.70425	0.883789	0.943568	-0.341894	0.198583		1.05684	0.971386	0.613281	0.673901	0.229297	0.253232	-0.0324221	0.0602844	-0.0896482	0.0125435		9.35752	9.01142	7.34082	8.25888	4.89551	4.83551	1.71104	1.37219	0.2375	0.296305		7.81582	7.92805	4.08437	4.25251	1.22402	1.14058	0.0249996	0.243004	-0.372852	0.0492148		1.32871	1.53052	0.776367	0.785045	0.0636721	0.209282
8.86875	8.18262	6.70293	7.58747	4.09238	3.70179	0.900391	0.942941	-0.31914	0.198451		1.03603	0.964204	0.615234	0.668919	0.241797	0.25136	-0.0179682	0.0598386	-0.0801764	0.0124508		9.34248	8.99249	7.33008	8.24153	4.91602	4.82535	1.71943	1.36931	0.254296	0.295683		7.82383	7.91495	4.07871	4.24549	1.22715	1.13869	0.0257816	0.242602	-0.3625	0.0491335		1.32266	1.52562	0.8125	0.782539	0.0876951	0.208616
8.89121	8.17718	6.69609	7.58243	4.08164	3.69933	0.912109	0.942314	-0.290819	0.198319		1.01768	0.957075	0.595703	0.663973	0.265039	0.249501	-0.0201168	0.0593962	-0.0790043	0.0123587		9.31465	8.9736	7.29785	8.22422	4.9043	4.81522	1.70918	1.36643	0.266993	0.295062		7.79629	7.90187	4.05898	4.23847	1.22793	1.13681	0.0132809	0.242201	-0.373829	0.0490523		1.32441	1.52073	0.816406	0.780041	0.106836	0.207952
8.88848	8.17175	6.71328	7.57739	4.07695	3.69687	0.90625	0.941688	-0.296288	0.198187		1.02812	0.949999	0.587891	0.659064	0.297071	0.247656	-0.0105467	0.0589571	-0.0382814	0.0122674		9.30859	8.95475	7.29785	8.20694	4.91504	4.8051	1.71582	1.36356	0.272461	0.294442		7.78164	7.88881	4.03945	4.23146	1.22793	1.13493	-0.000391006	0.241801	-0.375782	0.0489712		1.30625	1.51586	0.800781	0.777551	0.0822268	0.20729
8.87598	8.16632	6.71484	7.57235	4.08301	3.69441	0.910156	0.941062	-0.307617	0.198056		1.01465	0.942975	0.588867	0.654191	0.291992	0.245825	-0.0078125	0.0585212	-0.0175781	0.0121767		9.28604	8.93593	7.28809	8.1897	4.92578	4.795	1.71084	1.3607	0.277148	0.293823		7.775	7.87577	4.02988	4.22447	1.22324	1.13305	0.00380802	0.241401	-0.387403	0.0488903		1.29512	1.511	0.798828	0.775069	0.0990238	0.20663
8.85098	8.16089	6.68916	7.56732	4.06387	3.69196	0.905273	0.940436	-0.320019	0.197924		1.00488	0.936003	0.554688	0.649355	0.289063	0.244008	-0.0117188	0.0580885	-0.0195313	0.0120866		9.2585	8.91716	7.24805	8.1725	4.89746	4.78493	1.70869	1.35784	0.279687	0.293206		7.74746	7.86276	4.0209	4.21749	1.21621	1.13118	0.00498009	0.241002	-0.419239	0.0488095		1.30303	1.50616	0.810547	0.772595	0.107032	0.205973
8.83398	8.15546	6.66992	7.56229	4.05371	3.6895	0.905273	0.939811	-0.315429	0.197792		0.995703	0.929083	0.516602	0.644554	0.292383	0.242204	-0.0191402	0.057659	-0.0218754	0.0119973		9.23145	8.89843	7.23438	8.15533	4.89746	4.77488	1.7207	1.35499	0.260742	0.29259		7.71387	7.84976	4.01563	4.21052	1.21875	1.12931	0.0283203	0.240604	-0.443359	0.0487288		1.2958	1.50133	0.791992	0.770129	0.0847664	0.205317
8.81016	8.15004	6.64971	7.55726	4.0377	3.68705	0.898438	0.939186	-0.332324	0.197661		1.01094	0.922213	0.503906	0.639788	0.269336	0.240413	-0.0128908	0.0572327	-0.0330076	0.0119086		9.2168	8.87973	7.2373	8.13819	4.87891	4.76485	1.7207	1.35214	0.241211	0.291975		7.68301	7.83679	4.0082	4.20356	1.21621	1.12745	0.030859	0.240206	-0.480274	0.0486483		1.29551	1.49652	0.783203	0.767671	0.070508	0.204664
8.80606	8.14462	6.63594	7.55224	4.04238	3.6846	0.884766	0.938562	-0.334179	0.19753		1.00293	0.915395	0.50293	0.635058	0.241211	0.238636	-0.00976563	0.0568096	-0.0556641	0.0118205		9.1875	8.86108	7.22754	8.1211	4.87598	4.75484	1.73242	1.3493	0.236328	0.291362		7.66445	7.82384	3.9916	4.19661	1.21523	1.12558	0.0406246	0.239809	-0.509571	0.0485679		1.28008	1.49173	0.77832	0.765221	0.0601568	0.204012
8.79922	8.13921	6.60713	7.54722	4.05703	3.68215	0.895508	0.937938	-0.338573	0.197398		1.00625	0.908627	0.501953	0.630362	0.236914	0.236871	-0.00429726	0.0563895	-0.0767574	0.0117331		9.16582	8.84246	7.21777	8.10404	4.86719	4.74485	1.73809	1.34647	0.225195	0.29075		7.64746	7.81091	3.98633	4.18968	1.20313	1.12372	0.0458984	0.239413	-0.512695	0.0484877		1.27461	1.48695	0.767578	0.762779	0.0570316	0.203363
8.79375	8.1338	6.60391	7.5422	4.05254	3.6797	0.895508	0.937315	-0.332422	0.197267		1.00479	0.901909	0.507813	0.625702	0.258398	0.23512	0.00742149	0.0559726	-0.0713863	0.0116464		9.1252	8.82389	7.18848	8.08701	4.85449	4.73488	1.73848	1.34364	0.224999	0.290139		7.62617	7.798	4.01777	4.18275	1.19746	1.12187	0.0320311	0.239017	-0.519922	0.0484075		1.28906	1.48219	0.779297	0.760344	0.0576181	0.202716
8.80352	8.12839	6.61318	7.53719	4.08867	3.67725	0.90918	0.936691	-0.318262	0.197136		1.01103	0.895241	0.540039	0.621076	0.258985	0.233382	0.0119143	0.0555588	-0.0456057	0.0115603		9.08955	8.80535	7.18066	8.07002	4.8457	4.72493	1.72236	1.34081	0.220117	0.289529		7.59785	7.78511	3.99629	4.17584	1.18476	1.12001	0.0276365	0.238622	-0.53213	0.0483275		1.2959	1.47744	0.763672	0.757918	0.0537109	0.202071
8.81816	8.12299	6.63613	7.53217	4.11797	3.67481	0.943359	0.936069	-0.305079	0.197005		1.01563	0.888622	0.542969	0.616484	0.262695	0.231656	0.0136719	0.055148	-0.0322266	0.0114748		9.07412	8.78685	7.1875	8.05307	4.85547	4.71501	1.72647	1.338	0.215625	0.288921		7.5793	7.77225	3.97676	4.16894	1.16719	1.11816	0.00175762	0.238228	-0.525782	0.0482477		1.30547	1.4727	0.763672	0.755499	0.0611334	0.201428
8.82637	8.11759	6.67393	7.52717	4.13594	3.67237	0.975586	0.935446	-0.279395	0.196874		1.01348	0.882052	0.542969	0.611926	0.260938	0.229943	0.00117207	0.0547403	-0.0187502	0.01139		9.06367	8.76839	7.16211	8.03615	4.86133	4.7051	1.74727	1.33519	0.232812	0.288314		7.57656	7.7594	3.99355	4.16205	1.18301	1.11631	-0.0321293	0.237834	-0.49541	0.0481679		1.30566	1.46799	0.751953	0.753087	0.0488281	0.200787
8.82266	8.11219	6.69014	7.52216	4.14395	3.66993	1.01367	0.934825	-0.252637	0.196743		1.00674	0.87553	0.529297	0.607401	0.274023	0.228243	-0.00625038	0.0543355	-0.0215816	0.0113058		9.05762	8.74997	7.16699	8.01927	4.86621	4.69522	1.76758	1.33238	0.235352	0.287709		7.57363	7.74658	4.01113	4.15517	1.19863	1.11447	-0.0355473	0.237441	-0.477344	0.0480883		1.31934	1.46328	0.742188	0.750684	0.0302734	0.200148
8.82402	8.1068	6.71377	7.51716	4.15312	3.66749	1.0293	0.934203	-0.257715	0.196612		0.992578	0.869057	0.541992	0.602911	0.260352	0.226556	-0.00820255	0.0539338	0.00527287	0.0112222		9.021	8.73159	7.1416	8.00242	4.82715	4.68536	1.75146	1.32958	0.231445	0.287104		7.57637	7.73378	4.03242	4.14831	1.22773	1.11263	-0.0250978	0.237049	-0.447168	0.0480088		1.31816	1.4586	0.725586	0.748288	0.024024	0.199511
8.82188	8.10141	6.72783	7.51217	4.14316	3.66505	1.05664	0.933582	-0.240527	0.196482		0.985156	0.862631	0.53418	0.598453	0.253125	0.224881	-0.0349607	0.053535	0.0115232	0.0111392		9.0042	8.71325	7.13477	7.98561	4.82422	4.67551	1.76592	1.32679	0.222265	0.286501		7.57695	7.721	4.01543	4.14145	1.24492	1.11079	-0.0120115	0.236657	-0.452247	0.0479295		1.31836	1.45393	0.732422	0.7459	0.0234375	0.198876
8.81348	8.09602	6.73047	7.50717	4.1416	3.66261	1.04883	0.932961	-0.238281	0.196351		0.963769	0.856254	0.522461	0.594028	0.253516	0.223218	-0.0365229	0.0531392	0.00283146	0.0110568		8.97637	8.69494	7.11035	7.96884	4.79102	4.66569	1.75859	1.324	0.216406	0.285899		7.56973	7.70824	4.00527	4.13461	1.26016	1.10895	-0.0199223	0.236266	-0.443165	0.0478503		1.31904	1.44927	0.722656	0.74352	0.0257816	0.198243
8.82441	8.09064	6.74277	7.50218	4.14375	3.66018	1.03223	0.932341	-0.220312	0.19622		0.971387	0.849923	0.514648	0.589636	0.251758	0.221568	-0.0412111	0.0527463	-0.0159178	0.0109751		8.94941	8.67668	7.09668	7.95209	4.78809	4.65589	1.7502	1.32122	0.207421	0.285298		7.55879	7.6955	3.99531	4.12777	1.2834	1.10712	0.007617	0.235876	-0.424219	0.0477712		1.35352	1.44463	0.749023	0.741147	0.0332031	0.197612
8.82266	8.08526	6.73555	7.49719	4.12051	3.65774	1.04688	0.931721	-0.221874	0.19609		0.963964	0.843639	0.510742	0.585277	0.255274	0.219929	-0.0337887	0.0523564	-0.0272465	0.0108939		8.91992	8.65845	7.09082	7.93539	4.78809	4.64611	1.74219	1.31845	0.205078	0.284699		7.54043	7.68278	3.98281	4.12095	1.2709	1.10529	0.0220699	0.235486	-0.39629	0.0476923		1.36533	1.44	0.766602	0.738782	0.0480471	0.196983
8.80957	8.07989	6.72461	7.49221	4.10742	3.65531	1.0332	0.931102	-0.231445	0.19596		0.972656	0.837401	0.550781	0.58095	0.262695	0.218303	-0.00585938	0.0519693	-0.0078125	0.0108134		8.88047	8.64026	7.08105	7.91872	4.77832	4.63635	1.73594	1.31568	0.198438	0.284101		7.53281	7.67008	3.97227	4.11414	1.28379	1.10346	0.0340815	0.235097	-0.366895	0.0476134		1.34346	1.43539	0.755859	0.736424	0.0345707	0.196356
8.7832	8.07452	6.72461	7.48723	4.10352	3.65288	1.02344	0.930483	-0.219727	0.195829		0.980664	0.83121	0.552734	0.576654	0.278125	0.216689	-0.00605488	0.051585	-0.0203123	0.0107334		8.87207	8.62211	7.08691	7.90208	4.8125	4.62661	1.72266	1.31291	0.203125	0.283504		7.51094	7.65741	3.93867	4.10734	1.27949	1.10164	0.0305662	0.234708	-0.36709	0.0475348		1.35928	1.43079	0.776367	0.734074	0.038868	0.195731
8.80371	8.06915	6.71484	7.48225	4.13281	3.65045	1.02246	0.929865	-0.216797	0.195699		0.993164	0.825065	0.533203	0.572391	0.290039	0.215087	0.00585938	0.0512036	-0.0400391	0.0106541		8.86426	8.604	7.07031	7.88548	4.80859	4.61689	1.69824	1.31015	0.205078	0.282909		7.48926	7.64475	3.90625	4.10055	1.2666	1.09982	0.0273438	0.23432	-0.338867	0.0474562		1.36367	1.42621	0.775391	0.731731	0.0447273	0.195108
8.7877	8.06378	6.71025	7.47728	4.1168	3.64803	1.05469	0.929246	-0.198535	0.195569		1.01855	0.818964	0.536133	0.568159	0.299805	0.213497	0.0292969	0.0508251	-0.0537109	0.0105753		8.8542	8.58592	7.04785	7.86892	4.80762	4.60719	1.68135	1.3074	0.200586	0.282314		7.45254	7.63212	3.89492	4.09378	1.25527	1.098	0.00937462	0.233933	-0.328907	0.0473778		1.34668	1.42164	0.779297	0.729396	0.0302734	0.194487
8.77676	8.05842	6.69795	7.47231	4.10586	3.6456	1.04199	0.928629	-0.201855	0.195439		1.03037	0.812909	0.556641	0.563958	0.309961	0.211918	0.0492191	0.0504493	-0.0379887	0.0104971		8.86748	8.56788	7.06445	7.85239	4.82422	4.59751	1.70342	1.30465	0.220312	0.281721		7.43906	7.6195	3.89414	4.08701	1.23691	1.09619	0.00527287	0.233546	-0.314649	0.0472995		1.34746	1.41709	0.767578	0.727069	0.0259771	0.193868
8.75859	8.05307	6.70254	7.46734	4.11211	3.64318	1.02148	0.928011	-0.196679	0.195309		1.04775	0.806899	0.557617	0.559788	0.314063	0.210352	0.0582037	0.0500763	-0.0176764	0.0104195		8.84453	8.54988	7.03809	7.83589	4.78613	4.58785	1.69316	1.30191	0.204687	0.281129		7.42188	7.60691	3.88672	4.08026	1.23535	1.09438	-0.000976563	0.23316	-0.332031	0.0472213		1.36133	1.41255	0.777344	0.724749	0.0283203	0.193252
8.74668	8.04771	6.68535	7.46238	4.11191	3.64076	1.01758	0.927394	-0.199023	0.195179		1.05059	0.800933	0.554688	0.55565	0.304883	0.208796	0.0578127	0.049706	-0.0246096	0.0103425		8.84102	8.53192	7.02441	7.81943	4.7793	4.57821	1.67891	1.29918	0.22207	0.280539		7.39277	7.59434	3.88984	4.07351	1.21504	1.09257	0.0022459	0.232775	-0.350489	0.0471433		1.36621	1.40803	0.779297	0.722436	0.0205088	0.192637
8.73301	8.04236	6.66973	7.45741	4.09922	3.63834	1.01172	0.926778	-0.206835	0.19505		1.05645	0.795012	0.5625	0.551541	0.293164	0.207253	0.0421877	0.0493385	-0.0265627	0.010266		8.82666	8.514	7.04688	7.803	4.75879	4.56859	1.70068	1.29645	0.246094	0.279949		7.37226	7.58179	3.88691	4.06678	1.2043	1.09076	-0.0182619	0.23239	-0.365137	0.0470654		1.32695	1.40352	0.78125	0.720131	0.0123053	0.192023
8.70527	8.03702	6.66172	7.45246	4.10273	3.63592	0.994141	0.926162	-0.207617	0.19492		1.03711	0.789134	0.5625	0.547464	0.263672	0.20572	0.0410156	0.0489738	-0.0283203	0.0101901		8.82041	8.49611	7.0752	7.78661	4.77148	4.559	1.72471	1.29373	0.262891	0.279361		7.33164	7.56926	3.89219	4.06006	1.20957	1.08896	-0.011817	0.232006	-0.385449	0.0469876		1.31572	1.39902	0.769531	0.717833	0.00742245	0.191412
8.6875	8.03167	6.66992	7.4475	4.09473	3.6335	0.980469	0.925546	-0.200195	0.19479		1.01758	0.783299	0.542969	0.543416	0.249023	0.204199	0.0292969	0.0486117	-0.0224609	0.0101148		8.78301	8.47826	7.06738	7.77025	4.76465	4.54942	1.73809	1.29101	0.270117	0.278774		7.30801	7.55675	3.89394	4.05335	1.22012	1.08716	-0.00234413	0.231623	-0.379688	0.0469099		1.29873	1.39454	0.753906	0.715542	-0.00312424	0.190803
8.67129	8.02633	6.62959	7.44255	4.08047	3.63108	0.978516	0.924931	-0.193066	0.194661		0.97627	0.777508	0.533203	0.539398	0.232226	0.20269	0.0222654	0.0482523	-0.0305662	0.01004		8.7376	8.46045	7.05469	7.75393	4.7334	4.53986	1.72588	1.2883	0.268164	0.278189		7.29922	7.54426	3.91348	4.04665	1.225	1.08536	-0.000879288	0.23124	-0.37627	0.0468324		1.271	1.39008	0.742188	0.713259	-0.00585938	0.190196
8.64961	8.021	6.60752	7.4376	4.07051	3.62867	0.963867	0.924316	-0.208105	0.194531		0.95498	0.771759	0.522461	0.53541	0.233008	0.201191	0.0298834	0.0478955	-0.0411139	0.00996576		8.7126	8.44268	7.01953	7.73764	4.7168	4.53032	1.71553	1.28559	0.264062	0.277604		7.29004	7.53179	3.89844	4.03997	1.2373	1.08357	-0.00976563	0.230858	-0.386719	0.046755		1.25137	1.38563	0.740234	0.710983	-0.0109367	0.189591
8.63848	8.01567	6.59317	7.43266	4.05938	3.62626	0.953125	0.923701	-0.209374	0.194402		0.929101	0.766053	0.513672	0.531452	0.240821	0.199703	0.0210943	0.0475414	-0.0542974	0.00989207		8.66016	8.42494	6.97852	7.72138	4.67969	4.52081	1.7041	1.28289	0.234375	0.277021		7.30566	7.51935	3.91992	4.03329	1.27246	1.08178	0.00195313	0.230476	-0.347656	0.0466777		1.25918	1.38119	0.735352	0.708715	-0.00996017	0.188987
8.6373	8.01034	6.59453	7.42772	4.04551	3.62385	0.920898	0.923087	-0.22832	0.194273		0.900879	0.760389	0.498047	0.527522	0.242188	0.198227	0.00390625	0.0471899	-0.0600586	0.00981894		8.63691	8.40724	6.93164	7.70516	4.67676	4.51131	1.69648	1.28019	0.236718	0.276439		7.31777	7.50692	3.9418	4.02662	1.29434	1.07999	0.0132809	0.230096	-0.312305	0.0466006		1.25088	1.37677	0.735352	0.706453	-0.0041008	0.188386
8.6459	8.00501	6.59102	7.42278	4.05313	3.62144	0.933594	0.922474	-0.22578	0.194144		0.882714	0.754767	0.491211	0.523622	0.245704	0.196761	-0.00331974	0.046841	-0.0723639	0.00974634		8.6377	8.38958	6.90137	7.68897	4.67773	4.50183	1.70215	1.2775	0.238281	0.275858		7.32656	7.49451	3.95352	4.01997	1.3041	1.0782	0.0264645	0.229715	-0.293262	0.0465236		1.26191	1.37236	0.736328	0.704199	0.00136757	0.187787
8.65527	7.99969	6.59277	7.41785	4.06445	3.61903	0.939453	0.921861	-0.235352	0.194015		0.864258	0.749187	0.480469	0.519751	0.271484	0.195307	-0.00585938	0.0464947	-0.0800781	0.00967428		8.63018	8.37196	6.87988	7.67282	4.68848	4.49238	1.69951	1.27482	0.256445	0.275279		7.32109	7.48213	3.93926	4.01333	1.30547	1.07642	0.0329103	0.229336	-0.319434	0.0464467		1.29121	1.36797	0.756836	0.701952	0.0130863	0.187189
8.67363	7.99437	6.60049	7.41292	4.08574	3.61663	0.93457	0.921248	-0.24502	0.193886		0.883008	0.743648	0.478516	0.515908	0.288867	0.193863	-0.00703144	0.0461509	-0.0779295	0.00960275		8.61309	8.35437	6.8916	7.6567	4.69336	4.48294	1.70684	1.27214	0.268164	0.274701		7.2957	7.46976	3.9041	4.00669	1.28398	1.07464	0.02705	0.228957	-0.337989	0.0463699		1.28613	1.36359	0.769531	0.699713	0.0146484	0.186593
8.67695	7.98906	6.60947	7.40799	4.09102	3.61422	0.942383	0.920635	-0.232519	0.193757		0.887695	0.73815	0.477539	0.512093	0.304688	0.192429	-0.0214844	0.0458097	-0.0585938	0.00953175		8.60186	8.33682	6.91016	7.64062	4.70313	4.47352	1.72588	1.26947	0.299414	0.274124		7.28437	7.45742	3.88887	4.00007	1.27266	1.07287	0.035449	0.228578	-0.339746	0.0462933		1.29658	1.35922	0.788086	0.69748	0.016016	0.186
8.65723	7.98375	6.60352	7.40306	4.10352	3.61182	0.933594	0.920023	-0.236328	0.193628		0.89375	0.732692	0.476563	0.508307	0.314258	0.191007	-0.0148439	0.045471	-0.0496092	0.00946128		8.60391	8.3193	6.93359	7.62457	4.72363	4.46412	1.71914	1.2668	0.31914	0.273548		7.26309	7.44509	3.87441	3.99346	1.2709	1.07109	0.0406246	0.2282	-0.351368	0.0462168		1.30459	1.35487	0.819336	0.695255	0.0320311	0.185408
8.66152	7.97844	6.62813	7.39814	4.11172	3.60942	0.929688	0.919412	-0.246288	0.193499		0.888184	0.727275	0.476563	0.504549	0.331055	0.189594	-0.0078125	0.0451348	-0.034668	0.00939133		8.58652	8.30183	6.93066	7.60855	4.70996	4.45474	1.69492	1.26414	0.314648	0.272973		7.25137	7.43279	3.88711	3.98686	1.25723	1.06932	0.0572262	0.227823	-0.350391	0.0461404		1.33603	1.35053	0.84668	0.693036	0.0636721	0.184818
8.6709	7.97314	6.62842	7.39322	4.10156	3.60702	0.931641	0.9188	-0.239745	0.193371		0.899804	0.721898	0.491211	0.500819	0.339454	0.188193	-0.00917912	0.0448011	-0.0337896	0.00932189		8.56367	8.28439	6.92578	7.59256	4.68457	4.44539	1.69941	1.26149	0.336329	0.2724		7.25098	7.42051	3.86719	3.98027	1.25586	1.06756	0.0722656	0.227447	-0.353516	0.0460642		1.36826	1.34621	0.868164	0.690825	0.0998049	0.184229
8.66797	7.96783	6.61475	7.38831	4.09668	3.60462	0.926758	0.91819	-0.237792	0.193242		0.888574	0.71656	0.473633	0.497116	0.327735	0.186801	-0.0130854	0.0444699	-0.0176764	0.00925297		8.57324	8.26698	6.93848	7.57661	4.6875	4.43605	1.7168	1.25884	0.347656	0.271827		7.27285	7.40824	3.88906	3.97369	1.2543	1.06579	0.0835934	0.227071	-0.327929	0.045988		1.34961	1.3419	0.874023	0.688621	0.104492	0.183643
8.66504	7.96254	6.62891	7.3834	4.09375	3.60222	0.921875	0.917579	-0.230469	0.193114		0.878906	0.711263	0.476563	0.49344	0.334961	0.18542	-0.0302734	0.0441411	-0.00976563	0.00918456		8.56572	8.24962	6.91016	7.5607	4.68848	4.42673	1.71709	1.25619	0.332617	0.271256		7.29668	7.396	3.90312	3.96713	1.28105	1.06403	0.121778	0.226696	-0.295996	0.045912		1.35625	1.3376	0.880859	0.686424	0.108985	0.183059
8.66543	7.95724	6.64766	7.37849	4.06875	3.59983	0.923828	0.916969	-0.192577	0.192985		0.867969	0.706004	0.484375	0.489792	0.312696	0.184049	-0.0476561	0.0438147	-0.0167971	0.00911665		8.53076	8.23229	6.86426	7.54481	4.67969	4.41743	1.71436	1.25355	0.339844	0.270686		7.31582	7.38378	3.93106	3.96057	1.29336	1.06227	0.151953	0.226321	-0.260547	0.0458362		1.35469	1.33332	0.869141	0.684234	0.101954	0.182476
8.65527	7.95196	6.66016	7.37358	4.05664	3.59744	0.943359	0.91636	-0.165039	0.192857		0.852539	0.700784	0.462891	0.486171	0.280273	0.182688	-0.0566406	0.0434908	-0.0410156	0.00904925		8.52227	8.21499	6.84082	7.52896	4.66699	4.40815	1.73516	1.25092	0.329687	0.270118		7.29961	7.37157	3.90801	3.95403	1.28594	1.06052	0.15791	0.225947	-0.249122	0.0457604		1.33779	1.32905	0.861328	0.682051	0.0984383	0.181896
8.64492	7.94667	6.64375	7.36868	4.03359	3.59504	0.951172	0.915751	-0.152538	0.192729		0.824804	0.695603	0.43457	0.482576	0.249414	0.181338	-0.0699215	0.0431692	-0.0736332	0.00898234		8.53223	8.19773	6.84668	7.51315	4.67676	4.39889	1.75488	1.24829	0.336914	0.26955		7.29902	7.35939	3.91133	3.94749	1.3	1.05877	0.144824	0.225574	-0.24795	0.0456848		1.29531	1.3248	0.84375	0.679875	0.0613289	0.181317
8.62109	7.94139	6.61426	7.36378	4.0127	3.59265	0.946289	0.915142	-0.155272	0.192601		0.8125	0.69046	0.421875	0.479008	0.25	0.179997	-0.0869141	0.04285	-0.0800781	0.00891593		8.5208	8.18051	6.82715	7.49736	4.67676	4.38965	1.75713	1.24567	0.330664	0.268984		7.28281	7.34723	3.91562	3.94097	1.31406	1.05702	0.155663	0.225201	-0.235547	0.0456093		1.28135	1.32056	0.827148	0.677706	0.0431652	0.18074
8.63301	7.93611	6.61143	7.35889	3.99336	3.59027	0.947266	0.914533	-0.170996	0.192473		0.804688	0.685355	0.431641	0.475467	0.250977	0.178666	-0.0810547	0.0425332	-0.0693359	0.00885001		8.48535	8.16333	6.79883	7.48161	4.64844	4.38042	1.73438	1.24305	0.317383	0.268419		7.25312	7.33509	3.92598	3.93445	1.33418	1.05527	0.165332	0.224829	-0.212793	0.0455339		1.27373	1.31633	0.808594	0.675544	0.0406256	0.180165
8.61641	7.93083	6.58848	7.354	3.97871	3.58788	0.957031	0.913925	-0.173437	0.192345		0.822266	0.680288	0.433594	0.471951	0.261719	0.177345	-0.0605469	0.0422188	-0.0722656	0.00878458		8.47236	8.14618	6.78125	7.4659	4.63086	4.37122	1.72236	1.24044	0.300195	0.267855		7.23535	7.32297	3.92383	3.92795	1.34082	1.05352	0.156738	0.224457	-0.215333	0.0454587		1.2917	1.31212	0.830078	0.673389	0.0560551	0.179591
8.63262	7.92556	6.58682	7.34911	3.99492	3.58549	0.943359	0.913318	-0.203027	0.192217		0.831347	0.675258	0.433594	0.468462	0.258008	0.176034	-0.0447264	0.0419066	-0.0631838	0.00871963		8.45488	8.12906	6.76855	7.45021	4.60645	4.36204	1.7127	1.23783	0.288671	0.267292		7.23633	7.31086	3.91504	3.92146	1.36035	1.05178	0.165039	0.224086	-0.204102	0.0453835		1.28418	1.30792	0.818359	0.671241	0.0683594	0.17902
8.6625	7.92029	6.59199	7.34422	4.00527	3.58311	0.962891	0.912711	-0.183788	0.192089		0.808105	0.670265	0.44043	0.464998	0.25	0.174732	-0.0419922	0.0415968	-0.0639648	0.00865516		8.44932	8.11199	6.75684	7.43456	4.61133	4.35288	1.7208	1.23523	0.300976	0.266731		7.22168	7.29878	3.91797	3.91498	1.36914	1.05005	0.181152	0.223716	-0.193849	0.0453085		1.29277	1.30373	0.820313	0.6691	0.0826178	0.17845
8.69531	7.91502	6.59668	7.33934	4.01563	3.58073	0.961914	0.912104	-0.175781	0.191961		0.825195	0.66531	0.459961	0.46156	0.227539	0.17344	-0.0322266	0.0412892	-0.0537109	0.00859117		8.42236	8.09494	6.73145	7.41894	4.59766	4.34373	1.7085	1.23264	0.277344	0.26617		7.20684	7.28672	3.90898	3.90851	1.34258	1.04831	0.187206	0.223346	-0.189551	0.0452336		1.29385	1.29956	0.818359	0.666965	0.100391	0.177882
8.70605	7.90976	6.60352	7.33446	4.0332	3.57835	0.964844	0.911498	-0.181641	0.191834		0.825488	0.660391	0.443359	0.458148	0.214063	0.172158	-0.0193357	0.040984	-0.0700197	0.00852765		8.38379	8.07794	6.71777	7.40336	4.5918	4.33461	1.73242	1.23005	0.272461	0.265611		7.18867	7.27468	3.89863	3.90205	1.33516	1.04658	0.180469	0.222977	-0.176172	0.0451589		1.28623	1.2954	0.829102	0.664837	0.113477	0.177316
8.71426	7.9045	6.61348	7.32958	4.04141	3.57597	0.992188	0.910892	-0.165235	0.191706		0.816015	0.655508	0.43457	0.454761	0.19961	0.170885	-0.00253868	0.0406809	-0.078516	0.0084646		8.37109	8.06097	6.69922	7.3878	4.60254	4.3255	1.74414	1.22747	0.28125	0.265053		7.16484	7.26265	3.86894	3.8956	1.31133	1.04485	0.148144	0.222608	-0.208106	0.0450843		1.29902	1.29126	0.830078	0.662717	0.132227	0.176752
8.70879	7.89925	6.61611	7.32471	4.04277	3.57359	1.00488	0.910286	-0.149316	0.191579		0.793164	0.650662	0.410156	0.451398	0.160937	0.169622	-0.0177736	0.0403802	-0.107226	0.00840202		8.34346	8.04403	6.69336	7.37228	4.60645	4.31641	1.72822	1.22489	0.276757	0.264497		7.14004	7.25065	3.87246	3.88916	1.28652	1.04312	0.130468	0.222241	-0.231251	0.0450098		1.30937	1.28712	0.811523	0.660603	0.154882	0.17619
8.6916	7.894	6.61045	7.31984	4.02852	3.57122	1.02246	0.909681	-0.148535	0.191451		0.799512	0.645851	0.415039	0.448061	0.146289	0.168368	-0.0138674	0.0400816	-0.115527	0.0083399		8.3374	8.02713	6.70117	7.35679	4.61328	4.30734	1.73291	1.22231	0.301758	0.263941		7.11621	7.23867	3.88281	3.88274	1.27148	1.0414	0.0991211	0.221873	-0.269044	0.0449354		1.31709	1.28301	0.822266	0.658495	0.167383	0.175629
8.67617	7.88875	6.5959	7.31498	4.02578	3.56884	1.02148	0.909076	-0.156445	0.191324		0.786914	0.641076	0.411133	0.444748	0.134961	0.167123	-0.007617	0.0397853	-0.126172	0.00827823		8.32783	8.01027	6.70801	7.34134	4.61816	4.2983	1.73897	1.21975	0.307031	0.263386		7.10996	7.22671	3.90098	3.87632	1.27695	1.03968	0.0848627	0.221507	-0.271192	0.0448611		1.33408	1.2789	0.844727	0.656395	0.181836	0.17507
8.64492	7.88351	6.57881	7.31011	3.99258	3.56647	1.02344	0.908472	-0.168652	0.191197		0.793848	0.636336	0.40625	0.44146	0.127539	0.165887	-0.0111332	0.0394911	-0.138769	0.00821703		8.31729	7.99344	6.69727	7.32592	4.61816	4.28927	1.72939	1.21718	0.312304	0.262833		7.11992	7.21476	3.88945	3.86991	1.2957	1.03796	0.0626945	0.221141	-0.295508	0.044787		1.35303	1.27481	0.857422	0.654301	0.195313	0.174513
8.62227	7.87827	6.57432	7.30525	3.97188	3.5641	1.00684	0.907868	-0.188574	0.19107		0.797461	0.631631	0.420898	0.438196	0.117579	0.164661	-0.0103512	0.0391991	-0.117579	0.00815628		8.32031	7.97665	6.69629	7.31053	4.59473	4.28026	1.7207	1.21463	0.324219	0.262281		7.12852	7.20284	3.88828	3.86352	1.28769	1.03624	0.0755854	0.220775	-0.30293	0.0447129		1.34053	1.27073	0.831055	0.652214	0.19668	0.173958
8.5877	7.87303	6.56289	7.3004	3.95977	3.56173	0.994141	0.907264	-0.197656	0.190943		0.814649	0.626961	0.458008	0.434956	0.124804	0.163443	-0.0158205	0.0389093	-0.0828123	0.00809597		8.29375	7.95989	6.68848	7.29517	4.58496	4.27126	1.70879	1.21207	0.339453	0.26173		7.15469	7.19094	3.92324	3.85713	1.30801	1.03453	0.0923824	0.22041	-0.286914	0.0446391		1.32617	1.26666	0.842773	0.650133	0.184571	0.173404
8.58731	7.86779	6.5583	7.29554	3.95254	3.55936	0.960938	0.906661	-0.209667	0.190816		0.812597	0.622326	0.473633	0.43174	0.127344	0.162235	-0.0259762	0.0386216	-0.0711918	0.00803612		8.2627	7.94317	6.65918	7.27984	4.56641	4.26229	1.69629	1.20953	0.324219	0.26118		7.17031	7.17905	3.93008	3.85076	1.33047	1.03282	0.121679	0.220046	-0.269336	0.0445653		1.29482	1.26261	0.824219	0.648059	0.14043	0.172852
8.57148	7.86256	6.54697	7.29069	3.94941	3.557	0.972656	0.906059	-0.206152	0.190689		0.815625	0.617725	0.463867	0.428548	0.141406	0.161035	0.00273418	0.0383361	-0.0496092	0.0079767		8.26367	7.92648	6.64551	7.26455	4.56738	4.25334	1.69727	1.20699	0.335938	0.260631		7.19023	7.16719	3.92754	3.84439	1.35332	1.03111	0.144238	0.219682	-0.247169	0.0444916		1.24014	1.25857	0.793945	0.645992	0.113087	0.172302
8.5584	7.85734	6.56191	7.28585	3.9373	3.55463	0.964844	0.905456	-0.224999	0.190562		0.805957	0.613157	0.466797	0.42538	0.144727	0.159845	-0.00664043	0.0380526	-0.0504885	0.00791772		8.25303	7.90983	6.65527	7.24929	4.56543	4.2444	1.69932	1.20445	0.344922	0.260084		7.20098	7.15534	3.9334	3.83804	1.36699	1.02941	0.175488	0.219319	-0.216894	0.0444181		1.21738	1.25454	0.783203	0.643932	0.0900402	0.171754
8.56348	7.85211	6.54053	7.281	3.93359	3.55227	0.951172	0.904854	-0.208495	0.190435		0.77207	0.608624	0.450195	0.422235	0.144922	0.158663	-0.0357418	0.0377713	-0.0746098	0.00785918		8.21455	7.89322	6.65625	7.23406	4.56445	4.23548	1.69795	1.20192	0.339257	0.259537		7.20371	7.14352	3.94297	3.8317	1.38144	1.02771	0.200098	0.218957	-0.198926	0.0443447		1.20605	1.25053	0.766602	0.641878	0.0693359	0.171208
8.56348	7.84689	6.53467	7.27616	3.93164	3.54991	0.927734	0.904253	-0.205566	0.190309		0.766699	0.604124	0.436523	0.419113	0.13711	0.15749	-0.0318356	0.037492	-0.0711918	0.00780108		8.19072	7.87663	6.64551	7.21886	4.57324	4.22659	1.69463	1.1994	0.320898	0.258992		7.19453	7.13171	3.94941	3.82537	1.37031	1.02601	0.201953	0.218595	-0.213282	0.0442714		1.20674	1.24653	0.779297	0.63983	0.0804691	0.170663
8.59141	7.84168	6.53691	7.27133	3.92832	3.54755	0.923828	0.903652	-0.218554	0.190182		0.746485	0.599657	0.399414	0.416014	0.127539	0.156326	-0.0384769	0.0372148	-0.0796871	0.0077434		8.16816	7.86009	6.62598	7.2037	4.55762	4.21771	1.67012	1.19688	0.289453	0.258448		7.19941	7.11993	3.94941	3.81904	1.37422	1.02431	0.21709	0.218234	-0.203028	0.0441982		1.21396	1.24254	0.78418	0.63779	0.0890627	0.17012
8.59746	7.83646	6.5043	7.26649	3.92656	3.54519	0.925781	0.903051	-0.211328	0.190056		0.740723	0.595224	0.393555	0.412938	0.12793	0.15517	-0.0498047	0.0369397	-0.074707	0.00768615		8.15908	7.84357	6.64063	7.18856	4.55859	4.20885	1.68936	1.19436	0.278125	0.257905		7.17383	7.10816	3.93945	3.81273	1.37012	1.02262	0.223633	0.217873	-0.218751	0.0441252		1.22627	1.23856	0.813477	0.635755	0.0843744	0.169578
8.59922	7.83126	6.4959	7.26166	3.92734	3.54283	0.883789	0.902451	-0.200976	0.18993		0.727441	0.590823	0.37793	0.409885	0.126563	0.154022	-0.0716791	0.0366666	-0.0860357	0.00762932		8.12559	7.8271	6.63086	7.17346	4.53809	4.20001	1.67246	1.19185	0.256054	0.257363		7.15273	7.09641	3.93594	3.80643	1.36758	1.02093	0.23789	0.217513	-0.210743	0.0440523		1.26514	1.2346	0.863281	0.633727	0.108398	0.169039
8.58457	7.82605	6.47978	7.25683	3.95078	3.54048	0.882813	0.901851	-0.187793	0.189803		0.727148	0.586455	0.376953	0.406855	0.110743	0.152884	-0.0718746	0.0363955	-0.0951176	0.00757291		8.0919	7.81065	6.6084	7.15839	4.50488	4.19118	1.66514	1.18935	0.246288	0.256823		7.11016	7.08468	3.92266	3.80014	1.35039	1.01924	0.225292	0.217154	-0.244239	0.0439795		1.27022	1.23065	0.900391	0.631706	0.13711	0.168501
8.56973	7.82085	6.46748	7.25201	3.94668	3.53812	0.889648	0.901251	-0.173534	0.189677		0.741211	0.582119	0.353516	0.403847	0.103516	0.151753	-0.0683594	0.0361264	-0.0986328	0.00751692		8.08662	7.79425	6.59766	7.14335	4.48828	4.18238	1.65889	1.18685	0.236718	0.256283		7.08867	7.07298	3.90312	3.79386	1.33184	1.01756	0.213573	0.216795	-0.250098	0.0439068		1.29668	1.22671	0.90918	0.629691	0.132421	0.167965
8.54785	7.81565	6.46387	7.24719	3.94043	3.53577	0.892578	0.900652	-0.158203	0.189551		0.745898	0.577815	0.351563	0.400861	0.101758	0.150631	-0.0789061	0.0358593	-0.11543	0.00746135		8.0583	7.77787	6.5791	7.12835	4.47559	4.17359	1.64131	1.18436	0.241602	0.255745		7.07402	7.06129	3.89629	3.78759	1.33574	1.01588	0.193554	0.216436	-0.253516	0.0438342		1.30225	1.22279	0.924805	0.627683	0.140625	0.16743
8.53418	7.81045	6.45654	7.24237	3.93848	3.53342	0.895508	0.900053	-0.146973	0.189425		0.754199	0.573543	0.334961	0.397897	0.111524	0.149518	-0.0896482	0.0355942	-0.127637	0.00740618		8.05889	7.76153	6.57617	7.11337	4.50195	4.16482	1.66533	1.18187	0.268164	0.255208		7.03437	7.04962	3.88398	3.78133	1.33418	1.0142	0.169238	0.216079	-0.254786	0.0437618		1.31504	1.21888	0.939453	0.625681	0.164258	0.166898
8.52578	7.80526	6.46602	7.23756	3.95645	3.53107	0.911133	0.899455	-0.129102	0.189299		0.759375	0.569302	0.336914	0.394955	0.120508	0.148412	-0.0757809	0.035331	-0.145899	0.00735142		8.03438	7.74523	6.54785	7.09843	4.49707	4.15607	1.65254	1.17939	0.273828	0.254671		7.01875	7.03797	3.87129	3.77508	1.32637	1.01252	0.173144	0.215722	-0.24502	0.0436895		1.29512	1.21498	0.947266	0.623685	0.179102	0.166367
8.5502	7.80007	6.46748	7.23275	3.96035	3.52872	0.948242	0.898857	-0.121778	0.189173		0.769336	0.565093	0.323242	0.392035	0.122266	0.147315	-0.0652342	0.0350698	-0.130078	0.00729707		8.04492	7.72895	6.52344	7.08352	4.48926	4.14734	1.65332	1.17691	0.28125	0.254136		6.99902	7.02634	3.875	3.76884	1.33398	1.01085	0.149414	0.215365	-0.242188	0.0436173		1.30254	1.21109	0.958984	0.621696	0.199805	0.165837
8.57695	7.79489	6.47939	7.22794	3.95977	3.52638	0.960938	0.898259	-0.127832	0.189048		0.803808	0.560915	0.333008	0.389136	0.13418	0.146226	-0.0533199	0.0348105	-0.104395	0.00724312		8.04248	7.71272	6.49414	7.06863	4.49902	4.13863	1.6499	1.17444	0.272461	0.253602		6.98574	7.01472	3.86367	3.76261	1.31875	1.00918	0.129492	0.215009	-0.23711	0.0435452		1.29131	1.20721	0.94043	0.619714	0.189063	0.16531
8.58516	7.7897	6.49229	7.22313	3.94355	3.52403	0.981445	0.897662	-0.123144	0.188922		0.785352	0.556768	0.339844	0.386259	0.128711	0.145145	-0.0578127	0.0345531	-0.10039	0.00718957		8.05479	7.69652	6.5	7.05378	4.52637	4.12994	1.66807	1.17197	0.267774	0.25307		6.99082	7.00313	3.8668	3.7564	1.32383	1.00751	0.133203	0.214654	-0.234571	0.0434732		1.28525	1.20335	0.939453	0.617737	0.190625	0.164784
8.57871	7.78453	6.48711	7.21833	3.94688	3.52169	0.972656	0.897066	-0.126758	0.188796		0.78584	0.552652	0.335938	0.383404	0.116992	0.144071	-0.0441408	0.0342976	-0.0881834	0.00713641		8.04395	7.68035	6.47949	7.03897	4.5166	4.12126	1.65723	1.16951	0.257813	0.252538		6.98301	6.99156	3.85898	3.75019	1.32383	1.00585	0.123925	0.214299	-0.252638	0.0434014		1.27871	1.1995	0.941406	0.615767	0.203907	0.164259
8.56387	7.77935	6.49336	7.21353	3.93398	3.51935	0.991211	0.896469	-0.146679	0.188671		0.791406	0.548565	0.357422	0.380569	0.116797	0.143006	-0.0394526	0.0340441	-0.0845709	0.00708365		8.03789	7.66421	6.46973	7.02418	4.51465	4.1126	1.66875	1.16705	0.261328	0.252008		6.98027	6.98	3.86895	3.74399	1.33281	1.00418	0.127637	0.213945	-0.254004	0.0433297		1.26875	1.19567	0.945313	0.613803	0.219141	0.163737
8.55234	7.77418	6.5125	7.20874	3.91074	3.51701	0.989258	0.895873	-0.148242	0.188545		0.768456	0.54451	0.356445	0.377755	0.108985	0.141949	-0.0482416	0.0337924	-0.098731	0.00703127		8.04678	7.64811	6.48535	7.00942	4.53223	4.10396	1.69717	1.1646	0.295703	0.251478		6.97695	6.96847	3.86758	3.7378	1.33242	1.00252	0.121679	0.213591	-0.257618	0.043258		1.2959	1.19184	0.929688	0.611846	0.193359	0.163216
8.52617	7.76901	6.53848	7.20394	3.91582	3.51467	0.980469	0.895278	-0.163477	0.18842		0.754785	0.540484	0.345703	0.374962	0.107031	0.140899	-0.0550785	0.0335425	-0.108497	0.00697929		8.03428	7.63204	6.49512	6.9947	4.54297	4.09534	1.70713	1.16215	0.315625	0.25095		6.97402	6.95695	3.87051	3.73163	1.34707	1.00087	0.130957	0.213238	-0.278614	0.0431866		1.2957	1.18803	0.929688	0.609894	0.193946	0.162696
8.49141	7.76385	6.54648	7.19916	3.91914	3.51234	1.00977	0.894683	-0.133398	0.188295		0.735253	0.536488	0.345703	0.37219	0.11289	0.139858	-0.0375004	0.0332945	-0.117286	0.00692769		8.02754	7.61601	6.48828	6.98	4.54297	4.08674	1.70625	1.15971	0.34121	0.250423		6.96895	6.94545	3.86934	3.72546	1.33906	0.999214	0.129199	0.212886	-0.300684	0.0431152		1.28613	1.18423	0.927734	0.607949	0.200195	0.162179
8.48125	7.75868	6.55459	7.19437	3.92852	3.51	1.00391	0.894088	-0.116113	0.18817		0.735058	0.532521	0.362305	0.369438	0.115039	0.138824	-0.0412111	0.0330483	-0.119434	0.00687646		8.01738	7.60001	6.48828	6.96534	4.5625	4.07815	1.72051	1.15727	0.355078	0.249897		6.96621	6.93398	3.87344	3.7193	1.3168	0.997562	0.134375	0.212534	-0.293751	0.0430439		1.3039	1.18044	0.929688	0.60601	0.197656	0.161663
8.4457	7.75353	6.54707	7.18959	3.91348	3.50767	1.00488	0.893493	-0.102734	0.188044		0.735449	0.528584	0.370117	0.366707	0.127343	0.137797	-0.0269537	0.032804	-0.129786	0.00682562		8.01289	7.58404	6.49707	6.95071	4.57324	4.06958	1.74043	1.15484	0.377344	0.249372		6.95508	6.92252	3.85547	3.71316	1.29395	0.995914	0.133301	0.212183	-0.290528	0.0429728		1.28691	1.17667	0.904297	0.604078	0.180273	0.161148
8.43379	7.74837	6.56504	7.18481	3.94648	3.50534	0.966797	0.892899	-0.117773	0.187919		0.76455	0.524676	0.392578	0.363995	0.14414	0.136778	-0.00429726	0.0325615	-0.112403	0.00677516		8.01055	7.56811	6.50879	6.9361	4.58691	4.06103	1.75176	1.15242	0.378515	0.248848		6.94492	6.91108	3.82383	3.70702	1.26426	0.994268	0.115136	0.211832	-0.288771	0.0429018		1.27324	1.1729	0.882813	0.602151	0.168554	0.160635
8.4291	7.74322	6.55244	7.18003	3.95449	3.50301	0.979492	0.892306	-0.103222	0.187795		0.774317	0.520797	0.396484	0.361304	0.157812	0.135767	-0.00332069	0.0323207	-0.10166	0.00672507		8.00391	7.55221	6.50879	6.92153	4.56738	4.0525	1.75781	1.15	0.374023	0.248325		6.92266	6.89965	3.79375	3.70089	1.24004	0.992625	0.0871086	0.211482	-0.298439	0.0428309		1.24521	1.16915	0.859375	0.600231	0.16328	0.160124
8.42246	7.73807	6.53594	7.17526	3.9459	3.50068	0.982422	0.891713	-0.109179	0.18767		0.804785	0.516946	0.419922	0.358633	0.175196	0.134763	0.00820351	0.0320818	-0.0790043	0.00667534		7.99326	7.53635	6.49707	6.90699	4.54883	4.04399	1.76084	1.14758	0.365429	0.247803		6.91543	6.88825	3.79141	3.69478	1.21133	0.990984	0.0752926	0.211133	-0.270802	0.0427601		1.21767	1.16541	0.822266	0.598317	0.13164	0.159615
8.42129	7.73293	6.5417	7.17049	3.95742	3.49835	0.974609	0.89112	-0.145215	0.187545		0.836035	0.513124	0.432617	0.355981	0.185937	0.133767	0.0179682	0.0318446	-0.0516605	0.00662599		7.9626	7.52052	6.46973	6.89248	4.53418	4.03549	1.75166	1.14517	0.345117	0.247283		6.91699	6.87687	3.77051	3.68867	1.21875	0.989347	0.0717773	0.210784	-0.246583	0.0426894		1.20596	1.16168	0.802734	0.596409	0.119922	0.159107
8.42344	7.72779	6.54375	7.16572	3.95957	3.49602	0.979492	0.890527	-0.159961	0.18742		0.839843	0.50933	0.443359	0.353349	0.188476	0.132778	0.0263662	0.0316091	-0.0429697	0.006577		7.94854	7.50472	6.43652	6.878	4.49707	4.02702	1.73857	1.14276	0.320898	0.246763		6.91953	6.8655	3.75938	3.68257	1.21445	0.987712	0.0716791	0.210435	-0.244336	0.0426189		1.18642	1.15797	0.780273	0.594507	0.128711	0.158601
8.43047	7.72265	6.54287	7.16096	3.98223	3.4937	0.991211	0.889935	-0.155176	0.187296		0.824706	0.505565	0.404297	0.350737	0.180663	0.131796	0.00976467	0.0313754	-0.052247	0.00652837		7.92412	7.48895	6.40039	6.86355	4.46094	4.01856	1.71123	1.14036	0.299414	0.246245		6.90859	6.85416	3.76406	3.67649	1.22207	0.986079	0.077734	0.210088	-0.215626	0.0425484		1.1665	1.15427	0.777344	0.592611	0.113281	0.158096
8.43379	7.71752	6.52256	7.1562	4.00313	3.49138	1	0.889344	-0.145605	0.187171		0.811621	0.501827	0.385742	0.348144	0.170312	0.130822	-0.0103521	0.0311434	-0.0643559	0.00648011		7.90928	7.47322	6.3584	6.84913	4.42285	4.01011	1.66904	1.13797	0.283398	0.245727		6.89551	6.84283	3.76758	3.67041	1.20801	0.98445	0.0800781	0.20974	-0.214845	0.0424781		1.15361	1.15057	0.782227	0.590722	0.0992184	0.157593
8.42656	7.71239	6.50381	7.15144	4.01445	3.48906	1.0127	0.888753	-0.128808	0.187047		0.802733	0.498116	0.400391	0.34557	0.168945	0.129855	0.00195313	0.0309132	-0.0634775	0.00643219		7.88389	7.45752	6.32813	6.83475	4.42578	4.00169	1.66123	1.13558	0.284374	0.245211		6.89805	6.83152	3.78086	3.66435	1.21934	0.982823	0.118067	0.209394	-0.199903	0.0424079		1.16592	1.1469	0.800781	0.588838	0.121875	0.157092
8.41934	7.70726	6.50898	7.14669	4.02676	3.48674	1.02148	0.888162	-0.107616	0.186922		0.798924	0.494433	0.400391	0.343015	0.15371	0.128895	-0.00546932	0.0306846	-0.0721693	0.00638464		7.85869	7.44185	6.31738	6.82039	4.41699	3.99328	1.65361	1.13319	0.284765	0.244696		6.87969	6.82023	3.7752	3.65829	1.22344	0.981198	0.143262	0.209048	-0.197364	0.0423378		1.1749	1.14323	0.797852	0.58696	0.133008	0.156592
8.41152	7.70214	6.49385	7.14194	4.03945	3.48442	1.02148	0.887571	-0.109081	0.186798		0.762793	0.490778	0.390625	0.340479	0.144921	0.127942	-0.00937557	0.0304578	-0.102442	0.00633743		7.85283	7.42622	6.32422	6.80606	4.42969	3.98489	1.65654	1.13081	0.310156	0.244182		6.86445	6.80896	3.77754	3.65225	1.22676	0.979577	0.160937	0.208702	-0.184961	0.0422679		1.15918	1.13957	0.820313	0.585088	0.140625	0.156094
8.38555	7.69702	6.49063	7.13719	4.04961	3.4821	1.00488	0.886981	-0.104882	0.186674		0.75791	0.487149	0.384766	0.337961	0.149804	0.126996	-0.0035162	0.0302326	-0.0995121	0.00629058		7.82539	7.41062	6.31543	6.79176	4.42676	3.97652	1.65938	1.12843	0.314843	0.243669		6.85391	6.79771	3.77773	3.64621	1.23574	0.977958	0.176367	0.208357	-0.179493	0.042198		1.15723	1.13593	0.830078	0.583223	0.151367	0.155597
8.38945	7.6919	6.49209	7.13244	4.07695	3.47979	1.02148	0.886392	-0.0897465	0.18655		0.766308	0.483548	0.413086	0.335463	0.155078	0.126057	0.0134764	0.030009	-0.0803719	0.00624407		7.79961	7.39505	6.30273	6.77749	4.42871	3.96817	1.66387	1.12606	0.319921	0.243157		6.84531	6.78647	3.78867	3.64018	1.24668	0.976342	0.181055	0.208013	-0.18086	0.0421283		1.16582	1.1323	0.813477	0.581363	0.152929	0.155102
8.38828	7.68679	6.50176	7.1277	4.08164	3.47747	1.04102	0.885802	-0.070117	0.186426		0.766698	0.479972	0.40625	0.332982	0.138085	0.125125	0.0199213	0.0297872	-0.0780287	0.0061979		7.77637	7.37951	6.30469	6.76326	4.4248	3.95983	1.66992	1.1237	0.327148	0.242646		6.86582	6.77526	3.79453	3.63417	1.29941	0.974728	0.202051	0.207669	-0.149121	0.0420587		1.175	1.12867	0.818359	0.579509	0.15957	0.154608
8.3832	7.68168	6.51973	7.12296	4.07266	3.47516	1.06445	0.885214	-0.0666008	0.186302		0.736229	0.476424	0.383789	0.33052	0.140234	0.1242	0.0103512	0.0295669	-0.108498	0.00615208		7.74805	7.36401	6.31543	6.74905	4.42871	3.95151	1.68066	1.12134	0.317383	0.242137		6.85859	6.76406	3.81465	3.62816	1.30586	0.973117	0.206347	0.207326	-0.137598	0.0419891		1.17002	1.12507	0.8125	0.577661	0.161327	0.154116
8.37598	7.67657	6.53125	7.11823	4.06445	3.47285	1.0625	0.884625	-0.0712891	0.186178		0.724413	0.472901	0.373047	0.328077	0.125195	0.123281	0.00312424	0.0293483	-0.115431	0.00610659		7.73516	7.34854	6.31641	6.73487	4.43555	3.94321	1.69219	1.11898	0.317968	0.241628		6.86563	6.75288	3.82949	3.62217	1.32852	0.971509	0.192968	0.206983	-0.11797	0.0419198		1.16152	1.12147	0.823242	0.575819	0.16582	0.153626
8.39063	7.67147	6.54297	7.1135	4.08301	3.47054	1.06055	0.884037	-0.0654297	0.186054		0.71582	0.469405	0.373047	0.325651	0.147461	0.12237	0.0351563	0.0291313	-0.117188	0.00606144		7.71377	7.3331	6.2959	6.72072	4.43555	3.93493	1.69814	1.11663	0.29961	0.24112		6.85996	6.74172	3.82969	3.61618	1.33652	0.969904	0.191796	0.206641	-0.131056	0.0418505		1.16807	1.11788	0.84375	0.573983	0.184766	0.153137
8.39102	7.66637	6.52901	7.10877	4.08047	3.46824	1.08008	0.883449	-0.0700188	0.185931		0.723535	0.465934	0.375	0.323243	0.156836	0.121465	0.0562496	0.028916	-0.100684	0.00601663		7.71963	7.3177	6.29004	6.7066	4.44727	3.92666	1.70596	1.11429	0.296679	0.240614		6.85586	6.73058	3.8168	3.6102	1.3334	0.968301	0.185156	0.2063	-0.134571	0.0417813		1.17764	1.11431	0.865234	0.572153	0.209765	0.15265
8.39414	7.66127	6.52568	7.10404	4.07676	3.46593	1.06348	0.882862	-0.0774412	0.185807		0.732519	0.462489	0.375	0.320853	0.174218	0.120567	0.054101	0.0287022	-0.101465	0.00597214		7.70801	7.30232	6.26855	6.69251	4.44434	3.91841	1.69336	1.11194	0.283203	0.240108		6.83652	6.71946	3.78672	3.60424	1.3209	0.9667	0.158593	0.205959	-0.140821	0.0417123		1.17588	1.11074	0.868164	0.570329	0.20918	0.152164
8.39844	7.65618	6.49902	7.09932	4.05859	3.46363	1.07227	0.882275	-0.0703115	0.185683		0.744922	0.45907	0.375	0.318481	0.177929	0.119676	0.0675774	0.02849	-0.0978518	0.00592799		7.69522	7.28698	6.23828	6.67845	4.43457	3.91018	1.69912	1.10961	0.26543	0.239604		6.8377	6.70835	3.79277	3.59828	1.30449	0.965103	0.154492	0.205619	-0.12461	0.0416433		1.17578	1.10719	0.866211	0.56851	0.211914	0.15168
8.39746	7.65109	6.48633	7.0946	4.06641	3.46132	1.05469	0.881689	-0.0712891	0.18556		0.760741	0.455676	0.401367	0.316126	0.192383	0.118791	0.0673828	0.0282793	-0.0908213	0.00588416		7.70889	7.27168	6.22852	6.66442	4.43555	3.90197	1.69814	1.10728	0.301561	0.239101		6.83262	6.69727	3.78184	3.59233	1.31504	0.963508	0.157617	0.205279	-0.140821	0.0415745		1.19404	1.10365	0.878906	0.566698	0.21914	0.151198
8.38809	7.646	6.47578	7.08988	4.06582	3.45902	1.07129	0.881102	-0.054882	0.185437		0.743164	0.452307	0.397461	0.313789	0.193359	0.117912	0.0664063	0.0280702	-0.0898438	0.00584065		7.68965	7.2564	6.19727	6.65042	4.4248	3.89377	1.67793	1.10495	0.281641	0.238598		6.79883	6.6862	3.74414	3.5864	1.31348	0.961916	0.154297	0.204939	-0.160157	0.0415058		1.2081	1.10012	0.864258	0.564891	0.186718	0.150717
8.38867	7.64092	6.4707	7.08517	4.0625	3.45672	1.08984	0.880517	-0.0292969	0.185313		0.75293	0.448963	0.392578	0.311469	0.196289	0.117041	0.0595703	0.0278627	-0.078125	0.00579747		7.69395	7.24115	6.1709	6.63645	4.39746	3.88559	1.66172	1.10263	0.272655	0.238097		6.77227	6.67515	3.74492	3.58047	1.29375	0.960326	0.159374	0.204601	-0.172462	0.0414372		1.19951	1.09661	0.831055	0.56309	0.157812	0.150237
8.37832	7.63584	6.46211	7.08046	4.06484	3.45443	1.11133	0.879931	-0.0207024	0.18519		0.774609	0.445643	0.411133	0.309166	0.206836	0.116175	0.0593748	0.0276567	-0.0574226	0.00575461		7.67412	7.22594	6.16504	6.62251	4.39355	3.87743	1.65654	1.10031	0.273046	0.237597		6.73594	6.66412	3.74668	3.57455	1.30527	0.958739	0.162499	0.204263	-0.170117	0.0413687		1.20391	1.0931	0.833008	0.561294	0.140234	0.149759
8.36152	7.63076	6.45957	7.07575	4.04219	3.45213	1.10156	0.879346	-0.0376949	0.185067		0.779003	0.442348	0.425781	0.30688	0.221484	0.115316	0.0789061	0.0274522	-0.0520515	0.00571206		7.64824	7.21076	6.16699	6.6086	4.37695	3.86928	1.66191	1.098	0.270117	0.237098		6.69473	6.6531	3.71914	3.56865	1.28555	0.957154	0.156836	0.203925	-0.207813	0.0413004		1.196	1.08961	0.801758	0.559505	0.129296	0.149283
8.32266	7.62569	6.43867	7.07105	4.00137	3.44984	1.0957	0.878762	-0.0470695	0.184944		0.796484	0.439078	0.414063	0.304612	0.236718	0.114464	0.0667963	0.0272492	-0.0384769	0.00566983		7.63496	7.19561	6.19727	6.59471	4.38477	3.86115	1.66133	1.0957	0.276758	0.2366		6.65606	6.64211	3.68438	3.56275	1.29082	0.955573	0.130566	0.203588	-0.250099	0.0412321		1.20215	1.08612	0.789063	0.557721	0.106445	0.148808
8.30117	7.62062	6.41719	7.06635	3.97109	3.44754	1.07129	0.878178	-0.0744133	0.184821		0.798925	0.435831	0.411133	0.302359	0.229883	0.113617	0.0775394	0.0270478	-0.0213871	0.00562791		7.60732	7.1805	6.20117	6.58086	4.39453	3.85304	1.66104	1.09339	0.266405	0.236102		6.63398	6.63113	3.67012	3.55686	1.28047	0.953993	0.126269	0.203252	-0.250879	0.041164		1.19609	1.08265	0.782227	0.555943	0.0904293	0.148334
8.30606	7.61555	6.3957	7.06165	3.97793	3.44525	1.04395	0.877594	-0.10664	0.184698		0.829492	0.432609	0.443359	0.300124	0.228125	0.112777	0.077734	0.0268478	-0.00839901	0.0055863		7.5836	7.16541	6.19043	6.56703	4.38086	3.84495	1.66856	1.0911	0.26582	0.235606		6.62988	6.62017	3.66895	3.55098	1.27832	0.952417	0.129883	0.202916	-0.233398	0.0410959		1.1748	1.07919	0.787109	0.55417	0.100586	0.147862
8.3291	7.61049	6.375	7.05696	3.97656	3.44296	1.02344	0.87701	-0.12207	0.184575		0.846483	0.429411	0.447266	0.297905	0.212109	0.111944	0.0695305	0.0266493	0.00175667	0.00554499		7.54219	7.15036	6.17676	6.55324	4.36426	3.83687	1.66524	1.0888	0.266016	0.235112		6.62969	6.60923	3.64922	3.54511	1.2791	0.950843	0.140332	0.20258	-0.218848	0.041028		1.17578	1.07574	0.78125	0.552403	0.102539	0.147392
8.35352	7.60543	6.375	7.05226	3.97656	3.44067	1.03125	0.876427	-0.120117	0.184453		0.84668	0.426236	0.433594	0.295702	0.188477	0.111116	0.0576172	0.0264523	-0.0175781	0.005504		7.53408	7.13534	6.17773	6.53947	4.34668	3.82881	1.66689	1.08652	0.245897	0.234618		6.61914	6.59831	3.60938	3.53925	1.25195	0.949271	0.136719	0.202246	-0.22754	0.0409602		1.19648	1.0723	0.777344	0.550642	0.0960941	0.146923
8.38867	7.60038	6.38965	7.04758	3.97461	3.43838	1.0332	0.875845	-0.118164	0.18433		0.861327	0.423084	0.433594	0.293516	0.18164	0.110294	0.0410147	0.0262567	-0.0195322	0.0054633		7.51426	7.12035	6.17773	6.52573	4.35352	3.82077	1.66758	1.08423	0.254101	0.234125		6.61094	6.5874	3.60606	3.53341	1.25742	0.947703	0.138574	0.201911	-0.213574	0.0408925		1.20898	1.06887	0.803711	0.548887	0.110352	0.146455
8.41211	7.59532	6.38379	7.04289	4.00195	3.4361	1.0332	0.875263	-0.114258	0.184208		0.836035	0.419956	0.421875	0.291346	0.167382	0.109479	0.0453119	0.0260626	-0.0184574	0.00542291		7.51367	7.10539	6.16211	6.51202	4.35156	3.81274	1.67285	1.08196	0.262695	0.233633		6.61074	6.57652	3.61563	3.52757	1.22891	0.946136	0.139257	0.201578	-0.233204	0.0408249		1.18838	1.06546	0.8125	0.547137	0.0847654	0.145989
8.42676	7.59028	6.37402	7.03821	4.00781	3.43381	1.06445	0.874681	-0.0976563	0.184085		0.824217	0.416851	0.424805	0.289192	0.156249	0.10867	0.0341787	0.0258699	-0.0263691	0.00538282		7.51475	7.09046	6.14258	6.49834	4.3418	3.80473	1.67686	1.07968	0.26289	0.233142		6.59707	6.56565	3.63125	3.52174	1.21426	0.944573	0.152929	0.201244	-0.23711	0.0407575		1.17666	1.06205	0.811523	0.545392	0.0730467	0.145525
8.42578	7.58523	6.37402	7.03353	4.00488	3.43153	1.0625	0.874099	-0.0917969	0.183963		0.791698	0.413769	0.394531	0.287054	0.133593	0.107866	0.00956917	0.0256786	-0.0540047	0.00534302		7.50313	7.07557	6.15527	6.48469	4.35254	3.79674	1.68379	1.07742	0.266016	0.232652		6.58535	6.5548	3.6293	3.51592	1.20645	0.943012	0.153418	0.200912	-0.239552	0.0406901		1.16797	1.05866	0.807617	0.543654	0.0478516	0.145062
8.40078	7.58019	6.38301	7.02885	3.99746	3.42925	1.0625	0.873518	-0.077343	0.18384		0.786035	0.41071	0.373047	0.284931	0.142187	0.107069	0.0123043	0.0254887	-0.0752935	0.00530351		7.49531	7.0607	6.14746	6.47107	4.34668	3.78876	1.68867	1.07515	0.284571	0.232164		6.59785	6.54397	3.61934	3.51011	1.20137	0.941453	0.152637	0.20058	-0.240137	0.0406229		1.17656	1.05527	0.820313	0.54192	0.0533199	0.1446
8.37891	7.57515	6.38477	7.02418	3.98828	3.42697	1.04297	0.872937	-0.0859375	0.183718		0.767675	0.407674	0.374023	0.282825	0.163476	0.106277	0.0150385	0.0253003	-0.0702152	0.0052643		7.48516	7.04587	6.15332	6.45747	4.33789	3.7808	1.70195	1.07289	0.30039	0.231676		6.60508	6.53315	3.63535	3.5043	1.21738	0.939897	0.160547	0.200248	-0.233594	0.0405557		1.17764	1.0519	0.820313	0.540193	0.0632811	0.14414
8.34121	7.57011	6.38106	7.01951	3.97695	3.42469	1.02246	0.872357	-0.0783195	0.183596		0.74785	0.404659	0.376953	0.280734	0.165234	0.105491	0.014843	0.0251132	-0.0656261	0.00522538		7.48438	7.03107	6.15137	6.44391	4.33691	3.77286	1.71484	1.07064	0.300781	0.231189		6.60332	6.52235	3.6375	3.49851	1.21465	0.938344	0.161327	0.199917	-0.21543	0.0404887		1.19619	1.04854	0.819336	0.538471	0.0691404	0.143682
8.31641	7.56508	6.39063	7.01485	3.97461	3.42242	0.980469	0.871777	-0.0888672	0.183474		0.749804	0.401668	0.362305	0.278658	0.176953	0.104711	0.0373049	0.0249275	-0.0412111	0.00518675		7.48545	7.0163	6.13965	6.43037	4.34668	3.76493	1.73154	1.06839	0.316601	0.230703		6.58652	6.51157	3.62461	3.49273	1.23594	0.936793	0.174706	0.199587	-0.218457	0.0404218		1.20537	1.04518	0.806641	0.536754	0.0806637	0.143225
8.31348	7.56005	6.4082	7.01018	3.9668	3.42014	0.982422	0.871198	-0.0976563	0.183352		0.763769	0.398698	0.380859	0.276598	0.188868	0.103937	0.0521488	0.0247432	-0.0399418	0.0051484		7.47598	7.00156	6.13867	6.41686	4.34766	3.75702	1.73184	1.06615	0.320116	0.230219		6.58867	6.50081	3.61504	3.48696	1.2625	0.935245	0.180371	0.199257	-0.203223	0.040355		1.20664	1.04184	0.80957	0.535043	0.0939455	0.142769
8.30664	7.55502	6.41211	7.00552	3.96289	3.41787	0.992188	0.870619	-0.115234	0.18323		0.795996	0.39575	0.394531	0.274553	0.215234	0.103169	0.0667963	0.0245603	-0.028223	0.00511033		7.46426	6.98685	6.11816	6.40338	4.3418	3.74913	1.72793	1.06391	0.314257	0.229735		6.5957	6.49007	3.61523	3.4812	1.26465	0.9337	0.171875	0.198928	-0.208008	0.0402883		1.22178	1.03851	0.797852	0.533337	0.116406	0.142315
8.30039	7.55	6.41045	7.00087	3.97031	3.41559	0.995117	0.87004	-0.109668	0.183108		0.789551	0.392824	0.404297	0.272523	0.22168	0.102406	0.0683594	0.0243787	-0.0170898	0.00507255		7.43936	6.97217	6.09863	6.38993	4.34766	3.74125	1.72061	1.06167	0.309374	0.229253		6.59375	6.47934	3.63477	3.47544	1.26465	0.932157	0.15625	0.198599	-0.188477	0.0402217		1.21885	1.03519	0.791016	0.531637	0.120313	0.141862
8.30508	7.54498	6.40986	6.99621	3.97402	3.41332	0.991211	0.869461	-0.112012	0.182987		0.801952	0.38992	0.401367	0.270508	0.219531	0.101649	0.0730467	0.0241985	-0.0115242	0.00503505		7.41602	6.95752	6.08691	6.37651	4.35645	3.73339	1.70898	1.05944	0.296875	0.228771		6.58457	6.46864	3.63437	3.4697	1.27109	0.930616	0.156153	0.198271	-0.195997	0.0401553		1.21787	1.03189	0.787109	0.529942	0.129101	0.141411
8.30215	7.53997	6.42109	6.99156	3.98086	3.41105	1.00684	0.868883	-0.092968	0.182865		0.795019	0.387037	0.394531	0.268508	0.208398	0.100897	0.0716791	0.0240196	9.72748e-05	0.00499782		7.38535	6.94291	6.0625	6.36311	4.33594	3.72555	1.69102	1.05721	0.298046	0.22829		6.5707	6.45795	3.63613	3.46397	1.26699	0.929078	0.151464	0.197943	-0.181934	0.0400889		1.19902	1.02859	0.78125	0.528253	0.133398	0.140961
8.29355	7.53496	6.42461	6.98691	4.00449	3.40879	1.02148	0.868306	-0.0769529	0.182743		0.785937	0.384175	0.394531	0.266523	0.193554	0.100151	0.0558586	0.023842	-0.0177736	0.00496087		7.36367	6.92832	6.05762	6.34974	4.34277	3.71772	1.66836	1.05499	0.311327	0.227811		6.55898	6.44727	3.63516	3.45824	1.25527	0.927543	0.14707	0.197616	-0.165821	0.0400226		1.1873	1.0253	0.78125	0.526569	0.113867	0.140512
8.28691	7.52995	6.41299	6.98227	4.01348	3.40652	1.00586	0.867729	-0.0555658	0.182622		0.794726	0.381335	0.402344	0.264552	0.201366	0.0994107	0.0636711	0.0236657	-0.00996113	0.00492419		7.34824	6.91377	6.04395	6.3364	4.31934	3.70991	1.66563	1.05278	0.307812	0.227332		6.51719	6.43662	3.63047	3.45253	1.23984	0.92601	0.149805	0.19729	-0.159376	0.0399565		1.19629	1.02202	0.77832	0.52489	0.112305	0.140065
8.29473	7.52494	6.41494	6.97763	4.02715	3.40426	0.983398	0.867152	-0.0467768	0.182501		0.824218	0.378515	0.421875	0.262596	0.198242	0.0986757	0.0605469	0.0234907	-0.00586033	0.00488778		7.33691	6.89924	6.04688	6.32309	4.32715	3.70212	1.64941	1.05057	0.323242	0.226855		6.49356	6.42598	3.61074	3.44682	1.21035	0.924479	0.151953	0.196964	-0.170704	0.0398905		1.21289	1.01876	0.762695	0.523217	0.102539	0.13962
8.28809	7.51994	6.41504	6.97299	4.03418	3.40199	0.982422	0.866575	-0.046875	0.182379		0.829101	0.375717	0.441406	0.260655	0.191406	0.0979461	0.0722656	0.023317	-0.0126963	0.00485164		7.32422	6.88475	6.0293	6.30981	4.31543	3.69434	1.66016	1.04836	0.332031	0.226378		6.45352	6.41536	3.59023	3.44112	1.18984	0.922952	0.161718	0.196638	-0.183399	0.0398245		1.21894	1.0155	0.759766	0.521549	0.0882816	0.139175
8.28789	7.51494	6.38955	6.96835	4.02812	3.39973	0.992188	0.865999	-0.0624018	0.182258		0.823437	0.372939	0.441406	0.258727	0.187304	0.0972219	0.0671864	0.0231446	-0.0134773	0.00481577		7.30664	6.87029	6.00098	6.29655	4.30957	3.68658	1.65234	1.04616	0.333008	0.225902		6.45176	6.40476	3.57578	3.43544	1.20273	0.921426	0.166407	0.196313	-0.189648	0.0397587		1.22734	1.01226	0.771484	0.519887	0.0748043	0.138733
8.28867	7.50994	6.36748	6.96372	4.03086	3.39747	1.00684	0.865423	-0.0930662	0.182137		0.812304	0.370182	0.44043	0.256815	0.175976	0.0965031	0.0666008	0.0229735	-0.0197268	0.00478017		7.29649	6.85585	5.96777	6.28333	4.31641	3.67884	1.64121	1.04396	0.330273	0.225428		6.4248	6.39417	3.58594	3.42976	1.20801	0.919903	0.179688	0.195989	-0.193359	0.039693		1.22568	1.00902	0.791016	0.518229	0.0675774	0.138291
8.30215	7.50495	6.36152	6.95909	4.03359	3.39521	1.02539	0.864848	-0.106641	0.182016		0.830077	0.367445	0.470703	0.254916	0.178711	0.0957896	0.0605469	0.0228037	-0.0126963	0.00474483		7.26758	6.84145	5.94824	6.27013	4.29395	3.67111	1.64746	1.04177	0.324219	0.224954		6.40957	6.38361	3.57852	3.42409	1.19668	0.918383	0.17832	0.195665	-0.210743	0.0396274		1.19922	1.0058	0.766602	0.516577	0.0507813	0.137851
8.30059	7.49996	6.34756	6.95446	4.00957	3.39296	1.04004	0.864273	-0.0985346	0.181895		0.823046	0.364728	0.462891	0.253031	0.177929	0.0950814	0.0558586	0.0226351	-0.00214958	0.00470974		7.2542	6.82708	5.94824	6.25695	4.2959	3.6634	1.64873	1.03958	0.33457	0.224482		6.38262	6.37306	3.57109	3.41843	1.19805	0.916865	0.156933	0.195341	-0.230568	0.0395619		1.16943	1.00258	0.737305	0.514931	0.046874	0.137413
8.29648	7.49498	6.3333	6.94984	3.99668	3.3907	1.04199	0.863699	-0.106738	0.181774		0.782225	0.362031	0.441406	0.25116	0.163085	0.0943784	0.0410147	0.0224677	-0.0146503	0.00467492		7.24795	6.81274	5.93164	6.24381	4.29883	3.6557	1.63076	1.03739	0.328905	0.22401		6.35274	6.36253	3.54805	3.41278	1.19551	0.91535	0.140917	0.195019	-0.257715	0.0394965		1.1209	0.999379	0.710938	0.513289	0.0523434	0.136975
8.2793	7.48999	6.33399	6.94522	3.96777	3.38845	1.05273	0.863124	-0.100586	0.181653		0.75664	0.359355	0.410156	0.249303	0.154491	0.0936806	0.0343742	0.0223016	-0.0314455	0.00464036		7.2458	6.79842	5.91211	6.23069	4.2998	3.64802	1.63252	1.03521	0.312891	0.223539		6.34004	6.35201	3.54805	3.40714	1.19551	0.913837	0.137987	0.194696	-0.269434	0.0394313		1.1251	0.996186	0.728516	0.511653	0.0919914	0.13654
8.27207	7.48501	6.33916	6.9406	3.96836	3.38619	1.04297	0.862551	-0.0959959	0.181532		0.769726	0.356698	0.417969	0.24746	0.159961	0.092988	0.0437498	0.0221367	-0.0437508	0.00460605		7.23506	6.78414	5.9248	6.2176	4.28711	3.64036	1.63643	1.03304	0.308008	0.22307		6.31133	6.34151	3.51543	3.40151	1.17461	0.912327	0.108105	0.194374	-0.305763	0.0393661		1.10566	0.993002	0.711914	0.510022	0.0863276	0.136105
8.25723	7.48004	6.3415	6.93599	3.94473	3.38394	1.05176	0.861977	-0.0817375	0.181412		0.755858	0.35406	0.413086	0.24563	0.157226	0.0923005	0.046874	0.021973	-0.0429697	0.004572		7.22305	6.76989	5.93262	6.20454	4.27344	3.63271	1.64492	1.03087	0.306444	0.222601		6.29414	6.33103	3.50117	3.39589	1.16914	0.910819	0.0959949	0.194053	-0.318262	0.039301		1.08242	0.989829	0.68457	0.508397	0.0886717	0.135672
8.24707	7.47507	6.33203	6.93138	3.94531	3.38169	1.0459	0.861404	-0.0791016	0.181291		0.753613	0.351443	0.394531	0.243814	0.159961	0.0916181	0.0564451	0.0218106	-0.0715828	0.00453819		7.22559	6.75567	5.90723	6.19151	4.25781	3.62508	1.6416	1.0287	0.297852	0.222134		6.29414	6.32057	3.52168	3.39028	1.17207	0.909314	0.111134	0.193733	-0.316797	0.0392361		1.09521	0.986667	0.713867	0.506776	0.112305	0.135241
8.2373	7.4701	6.31348	6.92677	3.95508	3.37944	1.04297	0.860832	-0.0986328	0.18117		0.755664	0.348844	0.391602	0.242012	0.155468	0.0909407	0.054882	0.0216493	-0.0714846	0.00450464		7.23516	6.74147	5.89941	6.1785	4.23926	3.61746	1.64434	1.02654	0.30039	0.221667		6.30391	6.31012	3.53144	3.38468	1.17891	0.907811	0.138966	0.193412	-0.300684	0.0391713		1.1082	0.983514	0.733398	0.505161	0.132421	0.13481
8.21777	7.46513	6.28809	6.92217	3.94727	3.3772	1.0332	0.860259	-0.0996094	0.18105		0.751269	0.346265	0.401367	0.240222	0.156445	0.0902683	0.0607414	0.0214893	-0.0456057	0.00447133		7.23516	6.72731	5.90723	6.16552	4.24512	3.60986	1.64922	1.02439	0.304296	0.221201		6.30527	6.2997	3.53574	3.37908	1.19004	0.906311	0.146875	0.193093	-0.28828	0.0391065		1.1123	0.980371	0.74707	0.503551	0.130859	0.134382
8.23145	7.46017	6.29199	6.91756	3.97266	3.37495	1.0332	0.859687	-0.106445	0.18093		0.746093	0.343705	0.402344	0.238446	0.168945	0.0896009	0.0644531	0.0213304	-0.0332041	0.00443827		7.22363	6.71318	5.91504	6.15257	4.24512	3.60228	1.64258	1.02223	0.318359	0.220737		6.30098	6.28928	3.53633	3.3735	1.20527	0.904813	0.159962	0.192774	-0.272852	0.0390419		1.08447	0.977239	0.713867	0.501946	0.125	0.133954
8.22949	7.45521	6.28516	6.91297	3.98535	3.37271	1.05273	0.859116	-0.0898438	0.180809		0.72539	0.341164	0.402344	0.236683	0.173046	0.0889384	0.0744133	0.0211727	-0.0197268	0.00440546		7.24336	6.69908	5.91895	6.13964	4.25488	3.59471	1.64277	1.02009	0.350977	0.220273		6.31211	6.27889	3.54746	3.36792	1.20469	0.903318	0.168848	0.192455	-0.26338	0.0389774		1.09004	0.974116	0.725586	0.500346	0.125391	0.133528
8.2084	7.45025	6.27363	6.90837	4.00527	3.37047	1.04492	0.858545	-0.0822258	0.180689		0.743359	0.338641	0.410156	0.234933	0.195117	0.0882809	0.0867186	0.0210161	-0.0037117	0.00437289		7.22637	6.685	5.91211	6.12674	4.24902	3.58716	1.6209	1.01794	0.366796	0.21981		6.31328	6.26851	3.51934	3.36236	1.19805	0.901825	0.161816	0.192137	-0.259863	0.038913		1.11533	0.971004	0.755859	0.498751	0.153516	0.133103
8.19746	7.4453	6.27256	6.90378	4.00313	3.36823	1.04785	0.857974	-0.0791988	0.180569		0.767578	0.336138	0.423828	0.233196	0.208008	0.0876282	0.0820313	0.0208608	0.00585938	0.00434056		7.21211	6.67096	5.90918	6.11387	4.26172	3.57962	1.61836	1.0158	0.375391	0.219348		6.30059	6.25815	3.49492	3.3568	1.19512	0.900335	0.149609	0.191819	-0.245705	0.0388486		1.13271	0.967902	0.782227	0.497161	0.154101	0.13268
8.20234	7.44035	6.29307	6.89919	4.02363	3.36599	1.04199	0.857404	-0.0713863	0.180449		0.779101	0.333652	0.441406	0.231472	0.224804	0.0869803	0.0949211	0.0207065	0.0212889	0.00430847		7.19414	6.65694	5.90918	6.10103	4.25391	3.5721	1.61699	1.01367	0.383398	0.218888		6.30137	6.24781	3.49961	3.35125	1.18809	0.898847	0.124414	0.191502	-0.241407	0.0387844		1.13584	0.964809	0.814453	0.495577	0.152539	0.132258
8.20918	7.4354	6.2999	6.8946	4.03047	3.36375	1.07031	0.856834	-0.0459957	0.180329		0.787305	0.331185	0.449219	0.229761	0.22832	0.0863372	0.10332	0.0205534	0.0138674	0.00427661		7.17735	6.64296	5.90723	6.08821	4.25488	3.5646	1.61777	1.01154	0.375195	0.218428		6.29199	6.23749	3.49805	3.34571	1.18164	0.897361	0.123047	0.191186	-0.234375	0.0387203		1.12881	0.961727	0.828125	0.493997	0.164844	0.131837
8.20527	7.43046	6.30186	6.89002	4.03145	3.36151	1.08105	0.856264	-0.0401363	0.180209		0.802636	0.328737	0.463867	0.228062	0.239843	0.0856989	0.0992184	0.0204015	0.0135736	0.00424499		7.1623	6.629	5.88574	6.07542	4.25293	3.55711	1.61738	1.00942	0.367579	0.217969		6.28496	6.22718	3.50078	3.34018	1.19024	0.895878	0.115429	0.19087	-0.24375	0.0386564		1.13662	0.958654	0.848633	0.492423	0.179492	0.131417
8.19043	7.42552	6.29541	6.88544	4.02051	3.35928	1.08789	0.855695	-0.0493164	0.180089		0.824218	0.326306	0.470703	0.226376	0.230468	0.0850652	0.0800772	0.0202506	0.000975609	0.00421361		7.14434	6.61508	5.89551	6.06266	4.25684	3.54964	1.62383	1.0073	0.372656	0.217511		6.28574	6.21689	3.5084	3.33466	1.19785	0.894398	0.130274	0.190555	-0.224804	0.0385925		1.12598	0.955591	0.859375	0.490853	0.191406	0.130999
8.20137	7.42058	6.29307	6.88086	4.01387	3.35705	1.08594	0.855126	-0.0450191	0.17997		0.813574	0.323894	0.452148	0.224702	0.217187	0.0844363	0.0648432	0.0201009	-0.0116215	0.00418245		7.13799	6.60118	5.88184	6.04992	4.24316	3.54218	1.63506	1.00518	0.350195	0.217054		6.29551	6.20661	3.53281	3.32915	1.21934	0.89292	0.126856	0.19024	-0.224318	0.0385287		1.11601	0.952538	0.865234	0.489289	0.180273	0.130582
8.21426	7.41565	6.30195	6.87629	4.00234	3.35481	1.11523	0.854558	-0.046093	0.17985		0.804687	0.321499	0.455078	0.223041	0.225586	0.083812	0.0820313	0.0199523	0.000975609	0.00415153		7.12588	6.58731	5.88379	6.03721	4.25684	3.53474	1.6249	1.00307	0.334764	0.216598		6.27813	6.19636	3.54375	3.32365	1.22149	0.891444	0.143261	0.189925	-0.247168	0.038465		1.11641	0.949495	0.867188	0.487729	0.179101	0.130167
8.18066	7.41072	6.27637	6.87172	4.00098	3.35258	1.11523	0.85399	-0.0507803	0.17973		0.798534	0.319122	0.473633	0.221392	0.218554	0.0831924	0.0955076	0.0198048	-0.0159187	0.00412083		7.10508	6.57348	5.87695	6.02453	4.2666	3.52731	1.60312	1.00096	0.317577	0.216143		6.25879	6.18612	3.5332	3.31816	1.21484	0.889971	0.166016	0.189611	-0.253906	0.0384015		1.12471	0.946462	0.875977	0.486175	0.186913	0.129753
8.1668	7.4058	6.28799	6.86715	3.99395	3.35036	1.10059	0.853422	-0.073144	0.179611		0.79414	0.316763	0.483398	0.219755	0.221484	0.0825773	0.0935545	0.0196583	-0.00957108	0.00409037		7.10088	6.55967	5.87598	6.01187	4.27246	3.5199	1.60479	0.998858	0.327734	0.215689		6.26035	6.17589	3.53477	3.31268	1.2418	0.8885	0.176172	0.189298	-0.233593	0.038338		1.11143	0.943438	0.884766	0.484625	0.187696	0.12934
8.17402	7.40087	6.28428	6.86258	4.0041	3.34813	1.12109	0.852854	-0.0723629	0.179492		0.799706	0.314421	0.485352	0.21813	0.226171	0.0819667	0.114843	0.019513	0.00478458	0.00406012		7.06631	6.54589	5.86914	5.99924	4.26758	3.51251	1.57314	0.996759	0.317186	0.215236		6.2416	6.16569	3.5209	3.3072	1.24551	0.887032	0.191015	0.188985	-0.241016	0.0382746		1.10381	0.940424	0.876953	0.483081	0.189062	0.128929
8.19316	7.39595	6.31924	6.85802	4.01055	3.3459	1.13965	0.852288	-0.0672855	0.179372		0.796679	0.312096	0.512695	0.216517	0.230663	0.0813607	0.141796	0.0193687	0.0203114	0.00403011		7.05733	6.53213	5.8584	5.98664	4.2832	3.50513	1.56416	0.994665	0.317774	0.214784		6.22695	6.1555	3.5082	3.30174	1.22793	0.885566	0.179296	0.188673	-0.236134	0.0382114		1.10732	0.93742	0.870117	0.481541	0.183397	0.128519
8.21328	7.39104	6.34102	6.85346	4.03262	3.34368	1.16016	0.851721	-0.0353518	0.179253		0.80205	0.309788	0.516602	0.214917	0.219921	0.0807592	0.123241	0.0192255	0.0295887	0.00400031		7.05478	6.51841	5.84766	5.97406	4.29297	3.49777	1.54893	0.992576	0.315624	0.214332		6.20508	6.14532	3.47754	3.29628	1.20215	0.884102	0.177246	0.188361	-0.247559	0.0381482		1.12695	0.934425	0.842773	0.480006	0.174805	0.12811
8.22188	7.38612	6.34971	6.84891	4.04023	3.34146	1.17773	0.851155	-0.00498009	0.179134		0.795799	0.307498	0.506836	0.213328	0.2125	0.0801621	0.104101	0.0190834	0.0125961	0.00397073		7.04639	6.50472	5.83203	5.96151	4.30762	3.49042	1.55029	0.990491	0.329102	0.213882		6.18027	6.13517	3.45176	3.29083	1.1793	0.882641	0.147364	0.18805	-0.26045	0.0380852		1.12461	0.931441	0.824219	0.478477	0.178905	0.127702
8.23496	7.38121	6.36309	6.84435	4.05039	3.33923	1.18945	0.850589	0.0197268	0.179015		0.775976	0.305225	0.474609	0.21175	0.198632	0.0795694	0.0999994	0.0189423	0.00156212	0.00394138		7.06182	6.49105	5.85352	5.94899	4.32031	3.48309	1.57842	0.98841	0.36289	0.213433		6.16699	6.12503	3.43164	3.28539	1.1709	0.881182	0.12207	0.187739	-0.279297	0.0380222		1.11455	0.928465	0.790039	0.476952	0.162695	0.127296
8.2252	7.37631	6.35186	6.8398	4.06113	3.33701	1.19629	0.850023	0.0416994	0.178896		0.794921	0.302968	0.470703	0.210185	0.202148	0.0789811	0.103516	0.0188022	-0.000977516	0.00391223		7.05293	6.47742	5.86621	5.93649	4.33203	3.47577	1.59785	0.986333	0.365625	0.212984		6.17031	6.11491	3.41152	3.27996	1.14981	0.879726	0.111914	0.187429	-0.301563	0.0379594		1.13369	0.925499	0.78418	0.475432	0.146288	0.126891
8.23223	7.3714	6.35049	6.83526	4.07988	3.3348	1.1709	0.849458	0.058692	0.178777		0.783201	0.300728	0.479492	0.208631	0.163085	0.0783971	0.0878897	0.0186632	0.00683403	0.00388331		7.06826	6.46381	5.84863	5.92402	4.34473	3.46847	1.59365	0.984261	0.371876	0.212537		6.16406	6.1048	3.38281	3.27454	1.12793	0.878272	0.0830078	0.187119	-0.308594	0.0378967		1.13848	0.922543	0.770508	0.473917	0.145117	0.126487
8.23301	7.3665	6.33428	6.83071	4.08555	3.33258	1.18359	0.848894	0.0592775	0.178658		0.773438	0.298504	0.453125	0.207088	0.165039	0.0778175	0.0683594	0.0185252	-0.015625	0.0038546		7.09658	6.45023	5.88672	5.91158	4.36621	3.46118	1.61221	0.982194	0.408985	0.21209		6.14922	6.09471	3.38359	3.26913	1.1502	0.876821	0.0841789	0.18681	-0.305273	0.037834		1.1501	0.919596	0.788086	0.472406	0.156641	0.126085
8.22637	7.3616	6.35439	6.82617	4.10137	3.33036	1.1709	0.848329	0.0333014	0.178539		0.776562	0.296297	0.474609	0.205557	0.156054	0.0772422	0.0749998	0.0183883	-0.00175858	0.0038261		7.10654	6.43668	5.89844	5.89916	4.36621	3.45391	1.62998	0.98013	0.434765	0.211645		6.15293	6.08464	3.39414	3.26373	1.15781	0.875372	0.103907	0.186501	-0.303905	0.0377715		1.17393	0.916659	0.81543	0.470901	0.171093	0.125684
8.19981	7.35671	6.33867	6.82163	4.09922	3.32815	1.16797	0.847765	0.0314465	0.178421		0.776464	0.294107	0.474609	0.204037	0.149804	0.0766711	0.0892572	0.0182523	0.00204945	0.00379781		7.10557	6.42316	5.91992	5.88676	4.36621	3.44665	1.63877	0.978071	0.468945	0.2112		6.13906	6.07458	3.3832	3.25833	1.15371	0.873925	0.113379	0.186193	-0.301075	0.0377091		1.17558	0.913731	0.810547	0.4694	0.172461	0.125284
8.1957	7.35182	6.34297	6.8171	4.09414	3.32594	1.15332	0.847202	0.0134773	0.178302		0.762402	0.291932	0.458008	0.202529	0.144336	0.0761042	0.0798826	0.0181174	-0.00615311	0.00376973		7.10156	6.40966	5.91895	5.8744	4.36816	3.43941	1.6377	0.976016	0.464844	0.210757		6.1041	6.06454	3.36777	3.25295	1.15293	0.872481	0.109278	0.185885	-0.281935	0.0376468		1.16602	0.910812	0.825195	0.467904	0.180664	0.124885
8.17676	7.34693	6.35352	6.81257	4.06738	3.32373	1.14355	0.846639	0.0205078	0.178183		0.756542	0.289774	0.438477	0.201031	0.146289	0.0755415	0.0798826	0.0179834	0.00165939	0.00374186		7.08672	6.3962	5.90918	5.86206	4.34766	3.43219	1.65313	0.973966	0.4625	0.210314		6.0834	6.05452	3.36563	3.24757	1.15566	0.871039	0.100195	0.185578	-0.27129	0.0375846		1.16621	0.907903	0.852539	0.466413	0.200586	0.124488
8.15684	7.34205	6.35967	6.80804	4.04551	3.32152	1.14453	0.846076	0.0221682	0.178065		0.764843	0.287631	0.432617	0.199545	0.156054	0.074983	0.0759764	0.0178504	0.0138664	0.00371419		7.06152	6.38276	5.89551	5.84974	4.3291	3.42498	1.66406	0.97192	0.460938	0.209872		6.07422	6.04452	3.37793	3.24221	1.15723	0.869599	0.100586	0.185271	-0.273438	0.0375224		1.16895	0.905003	0.878906	0.464927	0.202148	0.124092
8.16797	7.33717	6.36328	6.80351	4.03906	3.31931	1.13184	0.845513	0.0166025	0.177947		0.747753	0.285505	0.416992	0.19807	0.129686	0.0744286	0.0818348	0.0177185	0.00458908	0.00368673		7.02158	6.36935	5.88574	5.83745	4.31738	3.41778	1.65928	0.969878	0.436718	0.209431		6.0416	6.03453	3.38633	3.23685	1.13047	0.868162	0.092186	0.184965	-0.288282	0.0374604		1.16992	0.902113	0.880859	0.463445	0.19043	0.123697
8.21426	7.33229	6.44648	6.79899	4.05801	3.3171	1.12305	0.844951	0.0330076	0.177828		0.748926	0.283394	0.402344	0.196605	0.150976	0.0738783	0.0943356	0.0175875	0.012598	0.00365948		6.97207	6.35597	5.83984	5.82519	4.29883	3.4106	1.65957	0.967841	0.383595	0.208991		6.01582	6.02455	3.3625	3.2315	1.1584	0.866728	0.0808582	0.184659	-0.317774	0.0373985		1.16406	0.899231	0.880859	0.461968	0.188477	0.123304
8.10585	7.32742	6.33074	6.79447	3.96035	3.3149	1.16602	0.84439	0.088172	0.17771		0.808117	0.281299	0.394531	0.195152	0.280281	0.0733321	0.210945	0.0174574	0.0385857	0.00363242		6.95888	6.34262	5.86719	5.81295	4.2793	3.40344	1.70888	0.965807	0.447075	0.208552		6.07402	6.0146	3.39824	3.22616	1.19609	0.865295	0.106646	0.184354	-0.353115	0.0373367		1.19181	0.896359	0.882813	0.460496	0.208792	0.122911
						1.09277	0.843828						0.347656	0.193709										5.8418	5.80074	4.27637	3.39629																			0.803711	0.459028
[truncated: 14 more columns]

## Sheet: Figure 4
Fig. 4c
		initial reagent
		AT133-2	AT133-5	AT133-11	MK-5890	varli	CD70	AT133-14
detected competing reagent	AT133-2	0.120507	0.156301	0.393115	0.79327	1.12182	0.674325	1.04862
	AT133-5	0.0643944	0.0930772	0.235039	0.965883	1.05541	0.299631	1.14365
	AT133-11	0.0358547	0.04616	0.132903	1.35211	1.19131	0.089818	0.992811
	MK-5890	0.0742103	1.29613	2.84875	0.598647	0.780024	1.52356	1.11128
	varli	1.10761	0.92314	0.981411	0.95938	0.068055	0.215695	0.0258386
	CD70	0.927518	0.279218	0.125788	0.690144	0.069028	0.050591	0.0847393
	AT133-14	0.656113	0.692275	0.770855	0.838137	0.810603	0.716527	0.0268
Fig. 4f																					Fig. 4g
		AT133-2	AT133-5	AT133-11	hCD27.15	varli	CD70	AT133-14					AT133-2	AT133-5	AT133-11	hCD27.15	varli	CD70	AT133-14				AT133-2	AT133-5	AT133-11	hCD27.15	varli	CD70	AT133-14
CRD1	T34/P35	0.93	0.91	0.91	0.82	0.87	0.79	1			CRD2	I78/P79	0.96	1	0.85	0.8	0.8	0.89	1		CRD1	W45	0.953769	0.129648	0.01206	1	0.898492	0.961809	0.966834
	P37/K38	0.96	0.91	0.88	0.88	0.94	0.92	1				*G80/V81	0.03	0.1	0.01	0.02	0.06	0	1			Q47	0.94527	0.582486	0.045348	1	0.940579	0.951525	0.981235
	S39/P40	0.98	0.97	0.87	0.89	0.98	0.93	1				*S82/F83	0.01	0.08	0.01	0	0	0.09	1			G48	0.986418	1	0.095076	0.979626	0.959253	0.919355	0.924448
	E41/R42	1	0.93	0.76	0.86	0.91	0.8	0.92				S84/P85	0.98	0.99	0.94	0.93	0.92	0.92	1			K49	1	0.435348	0.057383	0.900536	0.957154	0.908187	0.635807
	*H43/Y44	0	0	0	0	0	0	1				D86/H87	0.91	0.95	0.85	1	0.92	0.8	0.83			K63	0.891262	0.920388	0.818123	0.238835	1	0.603236	1
	W45/Q47	0.9	0	0	0.97	0.98	0.93	1				H88/T89	0.97	0.95	0.83	0.94	0.93	0.91	1			D64	0.859918	0.940695	0.899796	0.864008	0.829111	0.841513	1
	G48/K49	1	0	0	0.89	0.62	0.86	1				R90/P91	0.93	1	0.79	0.96	0.88	0.1	0.88			H68	0.432584	0.726324	0.85634	0.950241	0.962382	0.880417	1
	L50/Q53	0.92	0.94	0.65	0.74	0.97	0.85	1				H92/E94	0.87	0.95	0.85	1	0.9	0.04	0.87			R69	0.322737	0.742916	0.847961	1	1	0.868694	0.954388
	*M54/E56	0.05	0.1	0	0.01	0.13	0.02	1				S95/R97	0.81	1	0.82	0.81	0.1	0.5	0.92			D75	0.979058	0.988874	0.823953	0.420812	1	0.844241	1
	P57/G58	0.95	0.96	0.8	0.42	0.99	0.87	1				H98/N100	0.9	1	0.84	1	0.6	0.86	0.97			P76	0.96863	1	0.925736	0.982714	1	0.96927	0.896287
	*T59/F60	0	0	0	0	0	0	1				S101/G102	0.85	0.94	0.97	1	0.47	0.96	0.94
	*L61/V62	0	0.01	0	0	0	0	1				L103/L104	0.77	0.83	0.85	0.79	1	0.86	0.81				AT133-2	AT133-5	AT133-11	MK-5890	varli	CD70	AT133-14
	K63/D64	0.87	1	0.27	0	0.98	0.67	0.96				V105/R106	1	0.94	0.55	0.87	0.9	0.89	0.98		CRD2	R90	0.975482	1	0.969352	0.924694	0.889451	0.214536	0.938704
	D66/Q67	0.87	0.94	0.92	0.5	1	0.88	0.84				*N107/T109	0.1	0.17	0.03	0.12	0.18	0.15	1			P91	0.902196	0.950765	0.892881	0.952761	1	0.81171	1
	H68/R69	0	0.35	0	0.87	1	0.89	0.99				I110/T111	0.75	1	0.74	0.09	0.89	0.68	0.67			H92	0.94955	1	0.921321	0.946547	0.787988	0.153754	0.981381
	K70/Q73	0.36	0.98	0.98	0.33	1	0.93	0.95				*N113/E115	0	0.02	0	0	0.01	0.07	1			E94	0.880508	1	0.811864	0.911017	0.783898	0.305932	0.894068
	D75/P76	0.97	0.93	0.75	0	1	0.88	0.77														S95	0.915921	0.891771	0.898032	0.903399	0.867621	0.924866	1
													AT133-2	AT133-5	AT133-11	MK-5890	varli	CD70	AT133-14			R97	0.821811	1	0.861733	0.978578	0.238559	0.747809	0.959104
											CRD3	R119/N120	1	0.94	0.92	0.88	0.2	0.74	0.94			I110	0.992821	0.938462	0.875897	0.746667	0.876923	0.973333	0.875897
												G121/W122	0.94	1	0.9	0.91	0.01	0.69	0.86			T111	0.942904	0.999184	0.850734	0.960033	0.840946	0.859706	0.850734
												Q123/R125	1	1	0.89	0.98	0.94	0.64	0.99
												D126/K127	0.46	0.92	0.65	1	0.96	0.38	0.05

## Sheet: Figure 6
Fig. 6b
	Iso	varli	hCD27.15	AT133-2	AT133-5	AT133-11	AT133-14			Iso	varli	hCD27.15	AT133-2	AT133-5	AT133-11	AT133-14
% mean GFP+ cells (6 h)	11.01	31.58	37.41	32.28		15.12			% mean GFP+ cells (24 h)	10.62	24.21	65.45	47.85		18.81
	15.09	26.54	34.01	27.78		17.88				13.5	23.98	34.95	42.53		16.94
	10.85	32.97	42.84	38.02		18.49	38.68			7.07	22.43	41.75	34		13.05	25.21
	2.69	8.22	9.1	9.78	5.99	4.81	9.6			1.73	4.39	17.72	13.43	3.89	4.33	3.87
	1.49	17.47	25.83	19.64	11.04	8.83	7.93			1.38	6.12	26.63	15.43	5.61	4.92	3.81
	2.02	19.78	31.48	24.34	15.44	8.82	22.67			4.7	13.2	57.87	39.42	20.81	18.9	15.81
	2.59	6.84	30.55	23.71	19.14	12.86	25.01			3.12	4.79	45.02	28.28	12.86	12.22	14.24
	3.79	23.55	26.92	25.31	18.4	11.23	20.56			1.11	5.75	15.59	12.34	5.12	3.73	4.14
	3.11	15.25	17.94	15.87	8.85	5.1	16.45			1.31	5.37	15.35	10.45	3.86	2.91	4.68
	4.94	20.09	27.83	21.34	19.96	15.34	11.63			4.34	10	34.8	23.13	12.24	13.09	4.2
Fig. 6c
	CHO								CHO FcγRIIb
	Control	varli	hCD27.15	AT133-2	AT133-5	AT133-11	AT133-14		Control	varli	hCD27.15	AT133-2	AT133-5	AT133-11	AT133-14
% GFP+ cells	11.01	31.58	37.41	32.28		15.12			11.74	83.76	95.26	91.63		87.22
	15.09	26.54	34.01	27.78		17.88			14.8	72.7	85.18	80.71		80.41
	10.85	32.97	42.84	38.02		18.49	38.68		10.57	80.62	93.92	90.64		86.16	86.04
	5.07	24.66	34.64	22.73	20.25	19.64	31.14		5.21	73.53	95.38	91.77	84.96	90.1	72.43
	6.22	23.97	29.31	25.62	21.1	21.34	25.59		5.85	77.23	6.01	94.47	90.9	93.23	75.84
	6.48	20.55	25.64	18.94	17.18	14.3	17.58		6.03	59.86	93.89	88.99	79.68	84.51	55.28
	2.96	13.26	20.27	14.05	7.03	10.5	16.65		3.07	57.85	84.63	79.99	74.93	84.96	51.29
	3.12	12.3	22.56	12.49	9.83	11.43	15.51		3.19	55.02	83.84	76.74	72.08	80.76	49.3
	2.53	4.89	13.94	6.83	4.34	5.41	6.82		2.44	59.16	89.51	79.45	78.61	83.93	52.96
	1.52	7.43	17.31	10.1	7.53	6.53	11.43		1.43	42.57	78.19	67.03	65.23	74.73	42.07
	1.57	9.35	23.56	13.15	7.53	8.59	7.14		1.7	57.93	83.25	76.36	2.12	79.15	49.98
Fig. 6d
	-PBMC
	iso h1	iso h2	varli h1	varli h2	varli h1 V11	varli h1 SELF	hCD27.15 h1	hCD27.15 h2	hCD27.15 hV11	hCD27.15 h1 SELF	AT133-2 h1	AT133-2 h2	AT133-2 h1 V11	AT133-2 h1 SELF	AT133-5 h1	AT133-5 h2	AT133-5 h1 V11	AT133-5 h1 SELF	AT133-11 h1	AT133-11 h2	AT133-11 h1 V11	AT133-11 h1 SELF	AT133-14 h1	AT133-14 h2	AT133-14 h1 V11	AT133-14 h1 SELF
% GFP+ cells	8.92	10.44	36.08	45.52			41.36	65.74			37.41	48.81			35.73	40.49	36.36	29.92	26.21	38.65	29.29	26.05	37.85	42.73	36.53	35.79
	9.39	9.28	33.03	38.93			40.37	66.03			35	46.91			32.8	38.77	30.23	29.63	25.72	38.61	27.68	23.98	38.15	39.06	35.5	33.78
	8.08	7.44	34.58	38.45			38.94	64.36			36.26	46.05			32.8	37.21	30.29	27.13	22.4	36.13	33.26		38.12	37.29	31.93	31.72
	4.82	5.1	19.85	28.31			30.61	49.14	26.54	25.47	24.28	34.46			22.34	21.93	21.78	14.01	16.22	23.48	14.49	13.59	26.48	26.56	20.37	17.75
	5.98	5.34	20.11	30.47			37.63	57.31	33.36	33.11	25.93	38.19			25.25	26.38	21.95	16.08	18.35	29.88	18.26	16.09	30.98	31.22	27.27	21.9
	5.48	5.26	18.32	27.47			31.21	55.29	26.89	25.21	24.95	36.29			23.67	21.56	21.14	14.15	16.01	24.69	13.16	16.03	28.54	26.79	25.52	18.87
	7.26	7.66	15.95	24.05	17.72		28.91	52.98	29.94		25.82	40.41	25.05		17.97	23.11	17.39		18.56	23.03	16.54		28.45	29.38	27.32
	9.01	8.23	12.64	38.75	17.95		21.15	45.14	18.19		20.65	28.99	17.08		16.14	17.78	14.78		15.41	18.25	13.42		21.58	35.04	22.31
	7.18	7.49	9.92	37.03	15.85		17.95	44.14	22.09		15.84	25.1	16.06		13.54	14.53	10.83		14.99	17.57	14.43		23.4	38.87	22.72
	+PBMC
	iso h1	iso h2	varli h1	varli h2	varli h1 V11	varli h1 SELF	hCD27.15 h1	hCD27.15 h2	hCD27.15 h1 V11	hCD27.15 h1 SELF	AT133-2 h1	AT133-2 h2	AT133-2 h1 V11	AT133-2 h1 SELF	AT133-5 h1	AT133-5 h2	AT133-5 h1 V11	AT133-5 h1 SELF	AT133-11 h1	AT133-11 h2	AT133-11 h1 V11	AT133-11 h1 SELF	AT133-14 h1	AT133-14 h2	AT133-14 h1 V11	AT133-14 h1 SELF
% GFP+ cells	9.73	8.35	32.3	41.6			48.35	55.91			40.81	47.22			33.92	42.48	42.79	43.81	29.7	38.52	40.67	46.42	35.88	40.28	38.47	48.46
	8.13	8.37	27.41	36.58			38.62	50.28			30.06	45.43			25.85	36.69	42.44	49.1	21.96	37.02	44.08	49.3	28.9	36.01	37.27	45.08
	8.17	7.47	27.47	33.88			34.97	54.54			29.99	41.41			27.32	29.88	44.95	41.28	18.98	31.76	48.39	39.99	30.94	32.87	40.59	44.13
	6.21	5.28	19.03	29.81			31.16	43.28	48.29	48.34	27.07	36.5			23.05	25.25	37.76	37.72	16.15	26.56	41.39	39.61	25.06	26.88	32.16	38.37
	7.65	6.13	20.25	38.03			37.38	44.32	42.84	44.47	30.61	41.35			25.54	35.56	39.28	30.52	21.09	35.58	33.31	32.91	27.01	32.54	29.31	34.17
	5.77	5.79	19.56	30.04			37.27	43.26	50.98	56.43	18.2	32.33	40.08			27.18		52.48	18.03	28	50.8	51.15	25.56	27.3	37.58	50.83
	10.43	11	15.04	35.13	31.43		25.75	45.99	48.16		20.36	34	44.39		15.78	16.74	35.85		18.37	21.37	44.74		21.5	34.4	33.21
	11.86	10.29	18.44	41.55	35.3		24.41	45.56	55.34		22.23	34.04	40.29		16.97	24.41	38.24		20.06	22.58	46.6		21.43	39.43	33.5
	11.23	10.87	21.87	42.86	32.77		24.94	58.36	50.31						16.68	23.23	36.6		19.5	21.79	45.49		25.61	41.85	32.94
Fig. 6e	h1									Fig. 6f	h2									Fig. 6g	h1V11
	varli	AT133-2	AT133-5	AT133-11	AT133-14	hCD27.15	Iso h1	OKT3			varli	AT133-2	AT133-5	AT133-11	AT133-14	hCD27.15	Iso h2	OKT3			varli	AT133-2	AT133-5	AT133-11	AT133-14	hCD27.15	Iso h1	OKT3
%CD8+ T cell proliferation	0.723333	0.936667	4.02667	1.56333	0.773333	2.23333	14.5567	31.9833		%CD8+ T cell proliferation	41.71	37.95	34.23	15.12	24.06	26.4	34.95	31.98		%CD8+ T cell proliferation			58.43	57.45	28.66	40.88	14.56	31.98
	1.89	0.636667	2.05333	1.39667	1.36	1.76667	13.29	27.1867			40.26	35.41	27.6	19.09	35.02	17.17	25.22	27.19					52.54	24.07	45.46	33.7	13.29	27.19
	0.86	2.12667	2.70667	2.62667	2.15	0.596667	14.7067	22.1733			32.63	46.67	34.55	24.98	27.54	45.32	30.53	22.17					46.68	50.39	29.34	49.41	14.71	22.17
	1.96667	2.67667	4.45667	8.25667	2.51667	2.21667	24.0967	33.5867			58.93	56.71	61.77	36.99	45.04	35.7	44.49	33.59					73.07	71.25	45.85	69.26	24.1	33.59
	1.21333	2.36333	1.13667	1.63	3.96333	3.71667	2.56667	18.7333			37.62	33.78	43.49	31.34	22.89	27.42	22.87	18.73					56.36	67.42	27.09	44.91	2.57	18.73
	1.38	1.59	1.71	2.32667	1.04667	1.07667	10.5933	40.8033			49.9	56.58	54.63	53.37	36.16	50.23	50.32	40.8					69.03	74.18	46.22	67.72	10.59	40.8
	0.653333	1.21	0.473333	1.34667	0.366667	1.61667	9.82	22.18			19.09	10.41	16.24	16.07	13	14.43	26.73	22.18					28.49	36.02	12.49	16.57	9.82	22.18
	0.856667	0.986667	0.926667	1.7	0.933333	1.6	6.12	12.5467			20.78	30.1	39.74	29.32	8.43	15.87	15.5	12.55					45.96	57.73	21.93	37.27	6.12	12.55
	0.606667	0.99	0.863333	1.3	1.01667	8.44667	2.27	7.35667			19.04	11.57	18.74	10.43	5.64	12.44	12.99	7.36					28.58	41.72	15.36	38.36	2.27	7.36
	0.333333	0.52	1.20667	3.51	3.37333	1.36667	14.0533	19.02			36.83	21.83	34.28	26.02	16.62	23.06	29.42	19.02			35.77	38.37	33.19	48.91	32.63	20.58	14.05	19.02
	2.13333	1.24	1.17667	0.733333	0.856667	1.59	4.96	13			8.94	19.7	8.22	18.35	5.95	17.39	15.27	13			13.38	27.23	19.21	30.4	12.59	13.41	4.96	13
	0.783333	2.19667	2.80333	3.55667	1.18333	1.34333	5.65333	15.6733			11.75	19.08	13.78	22.37	9.5	19.87	6.94	15.67			18.49	29.74	20.42	27.45	15.59	24.87	5.65	15.67
	1.52667	1.22	2.58333	1.21333	4.03	2.66333	3.61333	15.8533			10.59	26.71	7.03	18.71	10.08	14.49	23.25	15.85			21.63	34.8	35.01	32.83	23.64	24.88	3.61	15.85
Fig. 6h						Fig. 6i						Fig. 6j						Fig. 6k
	m1 control	h2 control	hCD27.15 m1	hCD27.15 h2			m1 control	h2 control	hCD27.15 m1	hCD27.15 h2			m1 control	h2 control	hCD27.15 m1	hCD27.15 h2			m1 control	h2 control	hCD27.15 m1	hCD27.15 h2
CD8+ cell count (x106)	9.11619	6.07047	17.7903	15.0433		Treg cell count (x106)	2.84736	2.19483	3.82694	4.06078		CD8/Treg ratio	3.20163	2.76581	4.64869	3.70454		Macrophage count (x105)	1.02382	0.741046	2.18369	1.32012
	13.9906	6.44426	21.1188	11.517			4.25719	2.36226	4.09674	3.62752			3.28633	2.728	5.15503	3.1749			0.805383	0.562757	2.1104	1.58118
	8.9782	13.2922	18.8849	15.7428			2.68767	4.89775	3.52379	4.51765			3.34052	2.71394	5.35925	3.48473			0.696855	0.887904	2.22124	1.67323
	9.48723	6.48467	22.669	15.3513			3.07592	2.19138	4.83602	4.85829			3.08436	2.95917	4.68753	3.15981			0.634867	0.641498	2.32274	1.59734
Fig. 6l						Fig. 6m						Fig. 6n						Fig. 6o
	m1 control	h2 control	hCD27.15 m1	hCD27.15 h2			m1 control	h2 control	hCD27.15 m1	hCD27.15 h2			m1 control	h2 control	hCD27.15 m1	hCD27.15 h2			m1 control	h2 control	hCD27.15 m1	hCD27.15 h2
Maonocyte count (x105)	5.93384	3.71699	25.1534	13.1298		DC count (x105)	1.5602	0.825387	3.81424	3.18993		FcγRIV expression on macrophages	2437.74	1851.25	8620.22	6769.88		FcγRIV expression on monocytes	578.5	571.83	1149.28	1098.38
	4.94649	3.94562	32.357	11.8258			1.67685	0.902984	4.92945	2.41599			2598.47	2477.39	10731.4	5426.03			669.11	649.46	1263.5	772.74
	4.20682	7.01126	24.9875	14.9062			1.03645	1.98269	4.30209	3.25368			2091.2	3166.03	9152.66	5797.52			533.77	670.42	1104.96	943.72
	4.63834	3.86833	35.2948	19.6867			0.963141	0.73195	4.10835	3.73399			2901.55	2151.04	8602.44	6516.67			622.26	634.12	1170.66	1004.65

## Sheet: Figure 7
Fig. 7c											Fig. 7d
Size of each cluster [μm2]											Number of clusters per cell
Iso	varli	hCD27.15	AT133-2	AT133-14	Iso	varli	hCD27.15	AT133-2	AT133-14		Iso	varli	hCD27.15	AT133-2	AT133-14	Iso	varli	hCD27.15	AT133-2	AT133-14
0.681	0.144	0.127	0.233	0.239	0.233	0.424	0.393	0.239	0.127		2	0	6	3	8	1	0	4	3	0
0.185	0.417	0.393	0.26	0.256	0.219	0.15	0.127	1.135	0.15		3	1	5	4	14	1	1	12	1	5
0.127	0.198	0.516	0.657	0.178	0.274	0.137	0.205	0.185	0.144		0	3	1	5	1	4	0	8	2	5
0.15	0.246	0.205	0.431	0.168	0.239	0.127	0.616	0.127	0.814		2	2	4	2	0	1	3	1	1	1
0.185	0.274	0.185	0.239	0.233	0.424	0.178	0.178	2.018	0.465		0	5	7	8	2	1	2	12	11	2
0.27	0.164	0.246	0.516	0.15	0.455	0.205	3.741	0.441	0.198		1	2	8	1	2	1	0	8	10	1
0.205	0.274	0.342	0.15	0.27	0.178	0.239	0.219	0.41	0.15		1	1	10	5	0	0	1	1	2	9
0.335	0.256	0.15	0.65	0.15	0.414	0.15	0.219	0.328	0.127		1	3	4	1	3	0	0	6	4	1
0.127	0.287	0.15	0.127	0.174	0.178	0.28	0.178	0.127	0.174		4	2	6	1	0	0	1	6	3	5
0.127	0.15	0.256	0.332	0.27	0.144	0.236	0.178	0.174	0.127		6	1	6	7	0	4	2	4	3	3
0.246	0.15	0.144	0.192	0.198	0.144	0.178	0.417	0.304	0.15		8	3	2	2	0	5	11	4	7	1
0.499	0.219	0.15	0.192	0.291	0.301	0.15	0.174	0.366	0.198		0	6	11	3	1	0	2	4	7	0
0.315	0.185	0.239	0.304	0.198	0.144	0.174	0.739	0.198	0.246		3		5	4	5	0	1	1	8	4
0.15	0.198	0.178	0.178	0.15	0.144	0.15	0.233	0.516	0.274		1		4	2	4	3	2	9	12	3
0.219	0.301	0.178	0.239	0.185	0.274	0.144	0.205	0.287	0.198		0		7	1	2	6	2	4	6	6
0.239	0.168	0.178	0.198	0.192	0.469	0.185	0.465	0.239	0.472		2		5	3	1		6	3	7	1
0.185	0.178	0.547	0.144	0.127	0.304	0.27	0.564	4.377	0.15		16		5	0	2		1	4	3	5
0.274	0.349	0.431	0.164	0.274	0.424	0.127	0.15	2.093	0.233		1		10	6	1		2	5	5	5
0.144	0.127	0.246	0.711	0.205	0.568	0.219	0.256	0.205	0.144				11	2	1		5	6	0	2
0.174	0.198	0.397	0.174	0.209	0.561	0.15	0.8	0.469	0.174				10		4		1	3	3	0
0.144	0.127	0.479	0.174	0.127	0.178	0.185	0.15	0.533	0.144				13		4		1	4		6
0.205	0.27	0.27	0.325	0.164	0.185	0.198	0.301	0.315	0.144						3		2	1		1
0.164	0.15	0.479	0.455	0.185	0.233	0.15	0.455	0.219	0.127						1			6
0.198	0.174	0.127	0.127	0.15	0.192	0.205	0.561	0.178	0.15						0			2
0.15	0.161	0.27	0.15	0.161	0.198	0.174	0.178	0.356	0.15						4			4
0.588	0.164	0.127	0.205	0.144	0.212	0.154	3.776	0.287	0.417									1
0.168	0.168	0.178	0.561	0.209		0.205	0.732	0.164	0.465									2
0.174	0.202	0.236	0.178	0.516		0.174	0.236	0.127	0.205
0.848		0.174	0.236	0.356		0.161	0.205	0.239	0.233
0.178		0.205	0.274	0.127		0.209	0.127	0.205	0.15
0.27		0.185	0.301	0.123		0.875	0.174	0.246	0.356
0.174		1.477	0.164	0.164		0.144	0.144	0.465	0.205
0.15		0.78	0.27	0.174		0.137	0.205	1.135	0.219
0.233		0.417	0.219	0.209		0.144	0.178	0.896	0.15
0.328		0.274	0.127	0.256		0.28	0.15	0.15	0.274
0.144		0.301	0.239	0.168		0.219	0.15	0.315	0.205
0.192		0.506	0.185	0.15		0.15	0.424	0.15	0.127
0.174		0.161	0.164	0.164		0.127	0.127	0.174	0.174
0.164		0.178	0.349	0.198		0.209	0.15	0.178	0.144
0.174		0.872	0.205	0.164		0.28	0.15	0.174	0.15
0.15		0.174	0.174	0.164		0.168	0.239	0.27	0.198
0.174		1.217	0.164	0.164		0.161	0.332	0.28	0.178
0.349		0.455	0.164	0.174		0.294	0.383	0.137	0.301
0.527		0.127	0.164	0.144		0.274	0.205	0.144	0.27
0.27		0.492	0.15	0.178		0.127	0.192	4.008	0.15
0.246		1.334	0.174	0.127		1	0.605	0.15	0.174
0.161		0.161	0.127	0.15			0.417	0.356	0.144
		0.547	0.431	0.219			0.274	0.568	0.219
		0.561	0.711	0.192			0.732	0.178	0.15
		0.192	0.164	0.178			0.205	0.212	0.127
		0.168	0.304	0.144			0.865	0.174	0.209
		0.479	0.233	0.239			0.985	0.301	0.127
		0.192	0.814	0.27			0.315	0.27	0.127
		0.424	0.455	0.15			0.15	0.205	0.246
		0.287	0.383	0.161			0.469	0.236	0.15
		0.383	0.144	0.192			0.287	0.178	0.15
		0.178	0.328	0.28			0.219	0.209	0.144
		0.328	0.209	0.178			0.328	0.205	0.127
		0.164	0.127	0.127			0.479	0.783	0.455
		0.739	0.127	0.144			0.239	0.15	0.328
		0.465		0.144			0.657	0.383	0.137
		0.397		0.178			0.465	0.205	0.287
		0.144		0.174			0.294	7.346	0.417
		0.127		0.26			0.174	0.174	0.937
		0.127					0.219	0.15	0.219
		0.164					0.547	0.185	0.144
		0.246					4.486	0.236
		0.239					0.178	0.27
		0.15					0.291	0.15
		0.54					0.417	0.15
		1.361					0.342	0.174
		0.328					0.807	0.304
		0.137					0.366	0.205
		0.568					0.144	0.233
		0.246					0.65	0.356
		0.192					0.274	0.999
		0.127					0.236	0.15
		0.465					0.294	0.769
		0.304					0.198	0.178
		0.54					0.174	0.15
		0.499					1.122	4.542
		0.174					0.15	0.315
		0.342					0.602	0.78
		0.274					0.236	0.178
		0.424					4.518	0.15
		0.144					5.957	1.368
		0.903					0.144	0.219
		0.178					0.236	1.878
		0.233					0.144	0.205
		0.212					0.516	0.602
		0.219					0.985	0.301
		0.479					0.236	0.383
		0.315					0.209	0.15
		0.15					0.137	0.192
		0.366					0.602	0.236
		0.144					0.274	0.342
		0.185					0.568	0.417
		0.588					0.127	0.479
		0.164					0.332
		0.144					0.178
		0.239					0.325
		0.233					0.239
		0.185					0.15
		0.219					0.294
		0.144					0.174
		0.301					2.613
		0.739					1.217
		1.286					0.287
		1.973					0.602
		0.605					0.431
		0.137					0.174
		0.366					4.955
		0.27					0.219
		0.274					0.332
		0.239					0.684
		0.144					0.127
		0.185					0.814
		1.094					0.274
		0.127					0.332
		0.236					0.732
		0.127					1.129
		0.144					0.732
		0.192					0.192
		0.127					0.144
		0.383					0.144
		1.176
		0.424
		1.854
		0.15
		0.198
		0.174
		0.127
		0.15
		0.236
		0.732
		0.127
		0.144
		0.219
		0.274
		0.161

## Sheet: Supplementary Figure 1
Supplementary Figure 1c
	Control	Anti-mCD25	Anti-mCD27	Combination
Treg (% of CD4+)	52.47	36.89	27.73	12.84
	48.79	42.87	28.49	17.09
	48.11	30.36	26.9	16.65
	49.33	36.85	20.71	10.61
	53.03	45.06	30.6	14.18
	55.86	46.25	24.19	33.46
	52.96	41.24	59.06	32.85
	48.56	51.87	41.68	31
	44.01	49.13	43.52	26.23
	52.9	41.01	56.09	40.25
	50.34	37.75	43.77	36.69
	34.18	47.77	51.33	27.83
	43.98	37.13	64.02	33.16
	55.89	38.74	48.85	29.35
	61.9	32.78	40.2	29.01

## Sheet: Supplementary Figure 2
Supplementary Figure 2
	murine FcγR					human FcγRs
	FcγRI	FcγRII	FcγRIII	FcγRIV		FcγRI	FcγRIIa	FcγRIIb/c	FcγRIIIa	FcγRIIIb
r2a	10000	957	900	10000		x	x	x	x	x	Affinity [nM]
m1	2000	300	300	2000		2000	170	2000	1000	10000
m2a	20	1500	200	20		1	5000	2000	2000	10000
h1	200	1305	2000	135		1	500	2000	100	2000
h2	10000	2000	2000	10000		2000	2000	2000	2000	10000

## Sheet: Supplementary Figure 4
Supplementary Figure 4a
log mAb concentration [μg/ml]	iso	varli	hCD27.15
0	943.273	1049.73	1281.29
1e-11	1064.7	1183.35	1385.29
1e-10	1110.03	1233.89	1355.39
1e-09	954.917	1235.07	1284.25
1e-08	1151.24	1231.89	1349.64
1e-07	1130.24	1065.9	1371.86
1e-06	1188.58	384.887	1207.34
1e-05	1186.68	196.667	1029.01

## Sheet: Supplementary Figure 5
Supplementary Figure 5b and c
	Bmax	On rate	Off rate	KD		Activity (%GFP+, 6 h)
varli	1000	2.23	6.65	2.98		20.23
hCD27.15	283.6	2.41	74.21	30.77		28.39
AT133-2	1014	3.69	21.03	5.71		23.81
AT133-5	923.9	0.59	16.54	28.16		14.12
AT133-11	661.9	0.64	32.31	50.35		11.85
AT133-14	825.2	7.95	4.95	0.62		19.07

[truncated: 1 more sheets: Supplementary Figure 7]
